# Supplementary material for: ﻿A phylogenetic study of Micareamelaeniza and similar-looking species (Pilocarpaceae) unveils hidden diversity and clarifies species boundaries and reproduction modes
Source: MycoKeys. 2024 Jul 5;106:327–54. doi: 10.3897/mycokeys.106.123484 (PMC11245644; doi:10.3897/mycokeys.106.123484)
Supplement: XML Treatment for Micarea eurasiatica [file mycokeys.106.123484-treatment1.xml]

<!DOCTYPE tp:taxon-treatment
  PUBLIC "-//TaxonX//DTD Taxonomic Treatment Publishing DTD v0 20100105//EN" "tax-treatment-NSO.dtd">
<tp:taxon-treatment xmlns:tp="http://www.plazi.org/taxpub"><tp:treatment-meta><kwd-group><label>Taxon classification</label><kwd>
                <named-content content-type="kingdom">Fungi</named-content>
              </kwd><kwd>
                <named-content content-type="order">Lecanorales</named-content>
              </kwd><kwd>
                <named-content content-type="family">Pilocarpaceae</named-content>
              </kwd></kwd-group><mixed-citation publication-type="journal"><person-group><name><surname>Kantelinen</surname><given-names>Annina</given-names></name><name><surname>Svensson</surname><given-names>Måns</given-names></name><name><surname>Malíček</surname><given-names>Jiří</given-names></name><name><surname>Vondrák</surname><given-names>Jan</given-names></name><name><surname>Thor</surname><given-names>Göran</given-names></name><name><surname>Palice</surname><given-names>Zdeněk</given-names></name><name><surname>Svoboda</surname><given-names>Stanislav</given-names></name><name><surname>Myllys</surname><given-names>Leena</given-names></name></person-group><article-title>﻿A phylogenetic study of <italic><tp:taxon-name><tp:taxon-name-part taxon-name-part-type="genus" reg="Micarea">Micarea</tp:taxon-name-part><tp:taxon-name-part taxon-name-part-type="species" reg="melaeniza">melaeniza</tp:taxon-name-part></tp:taxon-name></italic> and similar-looking species (<tp:taxon-name><tp:taxon-name-part taxon-name-part-type="family">Pilocarpaceae</tp:taxon-name-part></tp:taxon-name>) unveils hidden diversity and clarifies species boundaries and reproduction modes</article-title><source>MycoKeys</source><day>05</day><month>07</month><year>2024</year><volume>106</volume><fpage>327</fpage><lpage>354</lpage><pub-id pub-id-type="doi">10.3897/mycokeys.106.123484</pub-id></mixed-citation></tp:treatment-meta><tp:nomenclature><label>﻿</label><tp:taxon-name>
              <object-id xmlns:xlink="http://www.w3.org/1999/xlink" content-type="arpha" xlink:type="simple">29C08607-4D49-5D6C-BF00-A2F7713E4C9A</object-id>
              <tp:taxon-name-part taxon-name-part-type="genus" reg="Micarea">Micarea</tp:taxon-name-part>
              <tp:taxon-name-part taxon-name-part-type="species" reg="eurasiatica">eurasiatica</tp:taxon-name-part>
              <object-id xmlns:xlink="http://www.w3.org/1999/xlink" content-type="mycobank" xlink:type="simple">MycoBank No: 854181</object-id>
            </tp:taxon-name><tp:taxon-authority>Kantelinen &amp; G. Thor</tp:taxon-authority><tp:taxon-status xmlns:xlink="http://www.w3.org/1999/xlink" xlink:type="simple">sp. nov.</tp:taxon-status><xref ref-type="fig" rid="F3">Fig. 3A, B</xref></tp:nomenclature><tp:treatment-sec sec-type="material" id="SECID0E1TAI"><title>Type.</title><p>Japan, Honshu, Gunma Prefecture, Katashina-mura, Nikko National Park, 4.7 km E of Marunuma Kogen Ski Resort, 550 m S of the parking lot at the start of the trail up to the summit of Mt. Oku-Shirane, along the trail. Open forest with mainly deciduous trees. On <italic><tp:taxon-name><tp:taxon-name-part taxon-name-part-type="genus" reg="Tsuga">Tsuga</tp:taxon-name-part><tp:taxon-name-part taxon-name-part-type="species" reg="diversifolia">diversifolia</tp:taxon-name-part></tp:taxon-name></italic> log. <named-content xmlns:xlink="http://www.w3.org/1999/xlink" content-type="dwc:verbatimCoordinates" xlink:type="simple"><named-content content-type="geo-json" specific-use="{&#34;type&#34;:&#34;Point&#34;,&#34;coordinates&#34;:[139.378230,36.815730]}" id="NCID0EOUAI" xlink:type="simple">36.81573°N, 139.37823°E</named-content></named-content> (± 10 m), elevation 1791 m. 2019. Thor 40053 (Holotype UPS). DNA sample A914.</p><fig id="F3" position="float" orientation="portrait"><object-id xmlns:xlink="http://www.w3.org/1999/xlink" content-type="doi" xlink:type="simple">10.3897/mycokeys.106.123484.figure3</object-id><object-id xmlns:xlink="http://www.w3.org/1999/xlink" content-type="zenodo_dep_id" xlink:type="simple">12678240</object-id><object-id xmlns:xlink="http://www.w3.org/1999/xlink" content-type="arpha" xlink:type="simple">EEE3B66F-C93C-5518-880D-9E65EB00E304</object-id><label>Figure 3.</label><caption><p>Morphological and anatomical features <bold>A, B</bold><italic><tp:taxon-name><tp:taxon-name-part taxon-name-part-type="genus" reg="Micarea">Micarea</tp:taxon-name-part><tp:taxon-name-part taxon-name-part-type="species" reg="eurasiatica">eurasiatica</tp:taxon-name-part></tp:taxon-name></italic> sp. nov. (Thor 40053) <bold>A</bold> habit <bold>B</bold> apothecial section in water <bold>C, D</bold><italic><tp:taxon-name><tp:taxon-name-part taxon-name-part-type="genus" reg="Micarea">Micarea</tp:taxon-name-part><tp:taxon-name-part taxon-name-part-type="species" reg="melaeniza">melaeniza</tp:taxon-name-part></tp:taxon-name></italic> (Holotype) <bold>C</bold> habit, apothecia and pycnidia <bold>D</bold> apothecial section in water <bold>E–G</bold><italic><tp:taxon-name><tp:taxon-name-part taxon-name-part-type="genus" reg="Micarea">Micarea</tp:taxon-name-part><tp:taxon-name-part taxon-name-part-type="species" reg="nigella">nigella</tp:taxon-name-part></tp:taxon-name></italic> (Holotype) <bold>E</bold> apothecial section in K <bold>F</bold> apothecial section in water <bold>G</bold> drawing of <italic><tp:taxon-name><tp:taxon-name-part taxon-name-part-type="genus" reg="Micarea">M.</tp:taxon-name-part><tp:taxon-name-part taxon-name-part-type="species" reg="nigella">nigella</tp:taxon-name-part></tp:taxon-name></italic> pycnidia on dead wood (Kantelinen 1974, H), Ga.) Mesopycnidia extruding mesoconidia, Gb.) Mesoconidia are cylindrical, ellipsoid, sometimes biguttulate. Photos and drawing Kantelinen. Scale bars: Habit 0.5 mm (<bold>A, C</bold>); Apothecial sections 100 µm (<bold>B, C, E, F</bold>); Drawing Ga 100 µm, Gb 1 µm.</p></caption><graphic xmlns:xlink="http://www.w3.org/1999/xlink" xlink:href="mycokeys-106-327-g003.jpg" position="float" orientation="portrait" xlink:type="simple" id="oo_1085151.jpg"><uri content-type="original_file" xlink:type="simple">https://binary.pensoft.net/fig/1085151</uri></graphic></fig></tp:treatment-sec><tp:treatment-sec sec-type="description" id="SECID0EKXAI"><title>Description.</title><p><bold><italic>Thallus</italic></bold> endoxylic. Photobiont micareoid, 4–7 µm.</p><p><bold><italic>Apothecia</italic></bold> few, immarginate, convex, black, matt, 0.1–0.2 mm in diam. Hymenium 25–40 µm tall, hyaline or tinged green, K+ greenish when tinged, sometimes with darker vertical streaks. Epihymenium black to blackish-green, K+ green, HNO<sub>3</sub>+ purple (Cinereorufa-green). Asci clavate, 28–38 × 11–14 µm. Ascospores ellipsoid to ovoid, simple, (6–)7–9 × 3–4 µm. Paraphyses numerous, of two types: 1. evenly distributed, branched, thin, c. 0.7–1.5 µm wide, 2. evenly distributed, stout, sometimes branched, 2–3 µm wide, not always coated in pigment. Hypothecium c. 35–45 µm tall, dark brown, K – (Superba-brown), or sometimes with a slight purple tinge (Melaenida-red), hyphae coated with dark brown pigment. Excipulum not evident.</p><p><bold><italic>Mesopycnidia</italic></bold> few to abundant, sessile to emergent, cylindrical in shape, 50–80(–100) µm tall, 30–45 µm wide, black, walls greenish black, K+ green, HNO<sub>3</sub>+ purple (Cinereorufa-green), sometimes merged from base, usually extruding white mass of conidia that sometimes merge with neighbouring conidial mass. Mesoconidia ellipsoid-cylindrical, (4–)4.5–6.0 × 1.2–1.5(–1.8) µm. Micro- or macropycnidia not seen.</p><p><bold><italic>Chemistry</italic>.</bold> Material not sufficient for <abbrev xmlns:xlink="http://www.w3.org/1999/xlink" xlink:title="thin-layer chromatography" id="ABBRID0EEZAI" xlink:type="simple">TLC</abbrev>.</p><p><bold><italic>Crystalline granules</italic></bold> not present in apothecia or pycnidia.</p></tp:treatment-sec><tp:treatment-sec sec-type="habitat" id="SECID0EYZAI"><title>Habitat and distribution.</title><p><italic><tp:taxon-name><tp:taxon-name-part taxon-name-part-type="genus" reg="Micarea">M.</tp:taxon-name-part><tp:taxon-name-part taxon-name-part-type="species" reg="eurasiatica">eurasiatica</tp:taxon-name-part></tp:taxon-name></italic> is currently known from Finland and Japan. In Finland, the species was collected in a shaded and dense, <italic><tp:taxon-name><tp:taxon-name-part taxon-name-part-type="genus" reg="Picea">Picea</tp:taxon-name-part><tp:taxon-name-part taxon-name-part-type="species" reg="abies">abies</tp:taxon-name-part></tp:taxon-name></italic> dominated managed forest. In Japan, the species occurred in a semiopen forest with mainly deciduous trees. On both occasions, the species was found growing on dead wood.</p></tp:treatment-sec><tp:treatment-sec sec-type="notes" id="SECID0EU1AI"><title>Notes.</title><p><italic><tp:taxon-name><tp:taxon-name-part taxon-name-part-type="genus" reg="Micarea">M.</tp:taxon-name-part><tp:taxon-name-part taxon-name-part-type="species" reg="eurasiatica">eurasiatica</tp:taxon-name-part></tp:taxon-name></italic> is currently known from two collections. The type collection has abundant mesopycnidia, and additionally few small apothecia. The other collection has only pycnidia. The most important diagnostic characters are the combination of sessile to emergent pycnidia that are cylindrical in shape, greenish-black pycnidial walls, large mesoconidia (up to 6 µm in length) and a K+ olive green reaction (Cinereorufa-green). If apothecia are present, they are 0.1–0.2 mm wide, have greenish-black epihymenium (K+ green, Cinereorufa-green) and dark brown hypothecium (K– or sometimes slightly K+ purple if Melaenida-red present). <italic><tp:taxon-name><tp:taxon-name-part taxon-name-part-type="genus" reg="Micarea">Micarea</tp:taxon-name-part><tp:taxon-name-part taxon-name-part-type="species" reg="eurasiatica">eurasiatica</tp:taxon-name-part></tp:taxon-name></italic> resembles other often asexual <italic><tp:taxon-name><tp:taxon-name-part taxon-name-part-type="genus" reg="Micarea">Micarea</tp:taxon-name-part></tp:taxon-name></italic> species on dead wood such as <italic><tp:taxon-name><tp:taxon-name-part taxon-name-part-type="genus" reg="Micarea">M.</tp:taxon-name-part><tp:taxon-name-part taxon-name-part-type="species" reg="melaeniza">melaeniza</tp:taxon-name-part></tp:taxon-name></italic>, <italic><tp:taxon-name><tp:taxon-name-part taxon-name-part-type="genus" reg="Micarea">M.</tp:taxon-name-part><tp:taxon-name-part taxon-name-part-type="species" reg="misella">misella</tp:taxon-name-part></tp:taxon-name></italic>, <italic><tp:taxon-name><tp:taxon-name-part taxon-name-part-type="genus" reg="Micarea">M.</tp:taxon-name-part><tp:taxon-name-part taxon-name-part-type="species" reg="olivacea">olivacea</tp:taxon-name-part></tp:taxon-name></italic> and <italic><tp:taxon-name><tp:taxon-name-part taxon-name-part-type="genus" reg="Micarea">M.</tp:taxon-name-part><tp:taxon-name-part taxon-name-part-type="species" reg="osloensis">osloensis</tp:taxon-name-part></tp:taxon-name></italic>. <italic><tp:taxon-name><tp:taxon-name-part taxon-name-part-type="genus" reg="Micarea">Micarea</tp:taxon-name-part><tp:taxon-name-part taxon-name-part-type="species" reg="eurasiatica">eurasiatica</tp:taxon-name-part></tp:taxon-name></italic> differs from <italic><tp:taxon-name><tp:taxon-name-part taxon-name-part-type="genus" reg="Micarea">M.</tp:taxon-name-part><tp:taxon-name-part taxon-name-part-type="species" reg="melaeniza">melaeniza</tp:taxon-name-part></tp:taxon-name></italic> by having shorter mesopycnidia, longer mesoconidia (<italic><tp:taxon-name><tp:taxon-name-part taxon-name-part-type="genus" reg="Micarea">M.</tp:taxon-name-part><tp:taxon-name-part taxon-name-part-type="species" reg="melaeniza">melaeniza</tp:taxon-name-part></tp:taxon-name></italic>: (3–)3.5–4.5 × 1.2–1.8 µm, <italic><tp:taxon-name><tp:taxon-name-part taxon-name-part-type="genus" reg="Micarea">M.</tp:taxon-name-part><tp:taxon-name-part taxon-name-part-type="species" reg="eurasiatica">eurasiatica</tp:taxon-name-part></tp:taxon-name></italic>: (4–)4.5–6.0 × 1.2–1.5(–1.8) µm), and a more greenish black wall colouration in the pycnidia with no brown tones. <italic><tp:taxon-name><tp:taxon-name-part taxon-name-part-type="genus" reg="Micarea">Micarea</tp:taxon-name-part><tp:taxon-name-part taxon-name-part-type="species" reg="misella">misella</tp:taxon-name-part></tp:taxon-name></italic> has a K+ violet reaction (Sedifolia-grey) instead of K+ olive green and its mesopycnidia are brownish-black and taller (<xref ref-type="bibr" rid="B4">Coppins 1983</xref>; <xref ref-type="bibr" rid="B5">Czarnota 2007</xref>). <italic><tp:taxon-name><tp:taxon-name-part taxon-name-part-type="genus" reg="Micarea">Micarea</tp:taxon-name-part><tp:taxon-name-part taxon-name-part-type="species" reg="olivacea">olivacea</tp:taxon-name-part></tp:taxon-name></italic> has rather similar short mesopycnidia that react K+ green, but the wall of pycnidia is olive-brown and the mesoconidia are shorter than those of <italic><tp:taxon-name><tp:taxon-name-part taxon-name-part-type="genus" reg="Micarea">M.</tp:taxon-name-part><tp:taxon-name-part taxon-name-part-type="species" reg="eurasiatica">eurasiatica</tp:taxon-name-part></tp:taxon-name></italic> (<italic><tp:taxon-name><tp:taxon-name-part taxon-name-part-type="genus" reg="Micarea">M.</tp:taxon-name-part><tp:taxon-name-part taxon-name-part-type="species" reg="olivacea">olivacea</tp:taxon-name-part></tp:taxon-name></italic>: 3.4–4.3 × 1.2–1.6 µm, <italic><tp:taxon-name><tp:taxon-name-part taxon-name-part-type="genus" reg="Micarea">M.</tp:taxon-name-part><tp:taxon-name-part taxon-name-part-type="species" reg="eurasiatica">eurasiatica</tp:taxon-name-part></tp:taxon-name></italic>: (4–)4.5–6.0 × 1.2–1.5(–1.8) µm) (<xref ref-type="bibr" rid="B4">Coppins 1983</xref>). <italic><tp:taxon-name><tp:taxon-name-part taxon-name-part-type="genus" reg="Micarea">Micarea</tp:taxon-name-part><tp:taxon-name-part taxon-name-part-type="species" reg="osloensis">osloensis</tp:taxon-name-part></tp:taxon-name></italic>, on the other hand, has a warm brown wall colouration and usually no K reaction.</p></tp:treatment-sec><tp:treatment-sec sec-type="Additional specimen studied" id="SECID0E4ABI"><title>Additional specimen studied.</title><p><bold>Finland, Uusimaa</bold>, Tuusula, W of Korso, shaded and dense <italic><tp:taxon-name><tp:taxon-name-part taxon-name-part-type="genus" reg="Picea">Picea</tp:taxon-name-part><tp:taxon-name-part taxon-name-part-type="species" reg="abies">abies</tp:taxon-name-part></tp:taxon-name></italic> dominated managed forest (plot 2), on wood of fallen <italic><tp:taxon-name><tp:taxon-name-part taxon-name-part-type="genus" reg="Picea">Picea</tp:taxon-name-part><tp:taxon-name-part taxon-name-part-type="species" reg="abies">abies</tp:taxon-name-part></tp:taxon-name></italic> (decay stage 2), <named-content xmlns:xlink="http://www.w3.org/1999/xlink" content-type="dwc:verbatimCoordinates" xlink:type="simple"><named-content content-type="geo-json" specific-use="{&#34;type&#34;:&#34;Point&#34;,&#34;coordinates&#34;:[25.032200,60.354400]}" id="NCID0E5BBI" xlink:type="simple">60.3544°N, 25.0322°E</named-content></named-content>, 2013, Kantelinen 2729 (DNA A466), H.</p></tp:treatment-sec><ref-list><ref id="B4"><mixed-citation xmlns:xlink="http://www.w3.org/1999/xlink" xlink:type="simple"><person-group><name name-style="western"><surname>Coppins</surname><given-names>BJ</given-names></name></person-group> (<year>1983</year>) <article-title>A taxonomic study of the lichen genus <italic><tp:taxon-name><tp:taxon-name-part taxon-name-part-type="genus">Micarea</tp:taxon-name-part></tp:taxon-name></italic> in Europe.</article-title><source>Bulletin of the British Museum (Natural History), Botany Series</source><volume>11</volume>: <fpage>17</fpage>–<lpage>214</lpage>.</mixed-citation></ref><ref id="B5"><mixed-citation xmlns:xlink="http://www.w3.org/1999/xlink" xlink:type="simple"><person-group><name name-style="western"><surname>Czarnota</surname><given-names>P</given-names></name></person-group> (<year>2007</year>) <article-title>The lichen genus <italic><tp:taxon-name><tp:taxon-name-part taxon-name-part-type="genus">Micarea</tp:taxon-name-part></tp:taxon-name></italic> (<tp:taxon-name><tp:taxon-name-part taxon-name-part-type="order">Lecanorales</tp:taxon-name-part></tp:taxon-name>, <tp:taxon-name><tp:taxon-name-part taxon-name-part-type="phylum">Ascomycota</tp:taxon-name-part></tp:taxon-name>) in Poland.</article-title><source>Polish Botanical Studies</source><volume>23</volume>: <fpage>1</fpage>–<lpage>190</lpage>.</mixed-citation></ref></ref-list></tp:taxon-treatment>
