# Supplementary material for: ﻿A phylogenetic study of Micareamelaeniza and similar-looking species (Pilocarpaceae) unveils hidden diversity and clarifies species boundaries and reproduction modes
Source: MycoKeys. 2024 Jul 5;106:327–54. doi: 10.3897/mycokeys.106.123484 (PMC11245644; doi:10.3897/mycokeys.106.123484)
Supplement: XML Treatment for Micarea melaeniza [file mycokeys.106.123484-treatment2.xml]

<!DOCTYPE tp:taxon-treatment
  PUBLIC "-//TaxonX//DTD Taxonomic Treatment Publishing DTD v0 20100105//EN" "tax-treatment-NSO.dtd">
<tp:taxon-treatment xmlns:tp="http://www.plazi.org/taxpub"><tp:treatment-meta><kwd-group><label>Taxon classification</label><kwd>
                <named-content content-type="kingdom">Fungi</named-content>
              </kwd><kwd>
                <named-content content-type="order">Lecanorales</named-content>
              </kwd><kwd>
                <named-content content-type="family">Pilocarpaceae</named-content>
              </kwd></kwd-group><mixed-citation publication-type="journal"><person-group><name><surname>Kantelinen</surname><given-names>Annina</given-names></name><name><surname>Svensson</surname><given-names>Måns</given-names></name><name><surname>Malíček</surname><given-names>Jiří</given-names></name><name><surname>Vondrák</surname><given-names>Jan</given-names></name><name><surname>Thor</surname><given-names>Göran</given-names></name><name><surname>Palice</surname><given-names>Zdeněk</given-names></name><name><surname>Svoboda</surname><given-names>Stanislav</given-names></name><name><surname>Myllys</surname><given-names>Leena</given-names></name></person-group><article-title>﻿A phylogenetic study of <italic><tp:taxon-name><tp:taxon-name-part taxon-name-part-type="genus" reg="Micarea">Micarea</tp:taxon-name-part><tp:taxon-name-part taxon-name-part-type="species" reg="melaeniza">melaeniza</tp:taxon-name-part></tp:taxon-name></italic> and similar-looking species (<tp:taxon-name><tp:taxon-name-part taxon-name-part-type="family">Pilocarpaceae</tp:taxon-name-part></tp:taxon-name>) unveils hidden diversity and clarifies species boundaries and reproduction modes</article-title><source>MycoKeys</source><day>05</day><month>07</month><year>2024</year><volume>106</volume><fpage>327</fpage><lpage>354</lpage><pub-id pub-id-type="doi">10.3897/mycokeys.106.123484</pub-id></mixed-citation></tp:treatment-meta><tp:nomenclature><label>﻿</label><tp:taxon-name>
              <object-id xmlns:xlink="http://www.w3.org/1999/xlink" content-type="arpha" xlink:type="simple">89697399-C690-5CCD-A8BA-B77F0CA5B732</object-id>
              <tp:taxon-name-part taxon-name-part-type="genus" reg="Micarea">Micarea</tp:taxon-name-part>
              <tp:taxon-name-part taxon-name-part-type="species" reg="melaeniza">melaeniza</tp:taxon-name-part>
              <object-id xmlns:xlink="http://www.w3.org/1999/xlink" content-type="mycobank" xlink:type="simple">MycoBank No: 368074</object-id>
            </tp:taxon-name><tp:taxon-authority>Hedl.</tp:taxon-authority><xref ref-type="fig" rid="F3">Fig. 3C, D</xref></tp:nomenclature><tp:treatment-sec sec-type="material" id="SECID0EQDBI"><title>Type.</title><p>Bih. Kongl. Svenska Vetensk.Akad. Hand. III, 18: 96 (1892). Type: Sweden, Helsinglandiæ [= Hälsingland], Jerfsö [= Järvsö], VIII 1891. J. T. Hedlund (S L1471! – lectotype, designated by <xref ref-type="bibr" rid="B4">Coppins 1983</xref> [ICN Art. 9.10], further specified here [ICN Art. 9.17], S L1472!, UPS L-005556!, UPS L-171894!, LD 1056591!, isolectotypes).</p></tp:treatment-sec><tp:treatment-sec sec-type="description" id="SECID0E1DBI"><title>Description.</title><p><bold><italic>Thallus</italic></bold> endoxylic. Photobiont micareoid, 4–7 µm.</p><p><bold><italic>Apothecia</italic></bold> absent to numerous (mostly rare), immarginate, subglobose, often becoming tuberculate, black, matt, 0.1–0.3 mm in diam. Hymenium (25–)28–42 µm tall, hyaline or tinged aeruginose green, olive, or rarely purplish brown, often with darker vertical streaks. Epihymenium irregularly pigmented aeruginose green, or rarely sordid brown, sometimes with a purplish tinge. Epihymenium and hymenium K+ olive green, HNO<sub>3</sub> purple (Cinereorufa-green), or rarely K–. Asci clavate, 22–35 × 10–12 µm. Ascospores ellipsoid to usually ovoid, simple, 5–9 × 2.5–4.0 µm. Paraphyses numerous, of two types: 1.) evenly distributed, branched, thin, c. 0.7–1 µm wide, 2.) scattered or in small fascicles, stout, c. 2 µm wide, coated by greenish pigment. Hypothecium c. 60–120 µm tall, dark brown (Superba-brown), sometimes greenish or with a reddish tinge, often K+ olive green in the upper part (reaction in the greenish Cinereorufa-green pigment), hyphae coated with dark brown pigment. Excipulum not evident.</p><p><bold><italic>Mesopycnidia</italic></bold> always present, usually numerous, black, sessile or more usually stalked and then 80–300 µm tall, 40–70 µm in diam., stalks simple or branched from the base bearing up to four pycnidia, upper part of the walls greenish-brown and lower part reddish-brown, K+ dull green (the greenish pigment) or sometimes K–. Mesoconidia ellipsoid to short cylindrical 2.5–3.5 × 1.2–1.8 µm. Micro- or macropycnidia not seen.</p><p><bold><italic>Crystalline granules</italic></bold> not present in apothecia, pycnidia or thallus.</p><p><bold><italic>Chemistry</italic></bold> no substances detected by <abbrev xmlns:xlink="http://www.w3.org/1999/xlink" xlink:title="thin-layer chromatography" id="ABBRID0EIGBI" xlink:type="simple">TLC</abbrev> (information based on <xref ref-type="bibr" rid="B4">Coppins 1983</xref> and <xref ref-type="bibr" rid="B5">Czarnota 2007</xref>).</p><p><bold><italic>Typification</italic>.</bold> In his original description of <italic><tp:taxon-name><tp:taxon-name-part taxon-name-part-type="genus" reg="Micarea">Micarea</tp:taxon-name-part><tp:taxon-name-part taxon-name-part-type="species" reg="melaeniza">melaeniza</tp:taxon-name-part></tp:taxon-name></italic>, <xref ref-type="bibr" rid="B11">Hedlund (1892)</xref> cited material that he had collected in Järvsö in Hälsingland, but without giving further specimen data. There are five specimens of <italic><tp:taxon-name><tp:taxon-name-part taxon-name-part-type="genus" reg="Micarea">M.</tp:taxon-name-part><tp:taxon-name-part taxon-name-part-type="species" reg="melaeniza">melaeniza</tp:taxon-name-part></tp:taxon-name></italic> in S, LD and UPS collected by Hedlund in Järvsö in August 1891 and which all are likely to be part of the original material. <xref ref-type="bibr" rid="B4">Coppins (1983)</xref> cited a ‘holotype’ in S, which constitutes a lectotypification following ICN Art. 9.10. There is, however, an additional specimen in S (S L1472) with the same label data, and as <xref ref-type="bibr" rid="B4">Coppins (1983)</xref> did not indicate which of these specimens he considered to be the holotype, the lectotypification effectively concerns both specimens. We therefore further specify this by here designating the specimen S L1471 as the lectotype. This specimen was likely the one referred to as holotype by Coppins, as annotation slips from him are included in the envelope. It should be noted that all five type specimens of <italic><tp:taxon-name><tp:taxon-name-part taxon-name-part-type="genus" reg="Micarea">M.</tp:taxon-name-part><tp:taxon-name-part taxon-name-part-type="species" reg="melaeniza">melaeniza</tp:taxon-name-part></tp:taxon-name></italic> are homogeneous.</p></tp:treatment-sec><tp:treatment-sec sec-type="habitat" id="SECID0ENIBI"><title>Habitat and distribution.</title><p><italic><tp:taxon-name><tp:taxon-name-part taxon-name-part-type="genus" reg="Micarea">M.</tp:taxon-name-part><tp:taxon-name-part taxon-name-part-type="species" reg="melaeniza">melaeniza</tp:taxon-name-part></tp:taxon-name></italic> occurs on lignum of conifer stumps and logs. Based on sequenced specimens and type, the species is currently known from the Czech Republic, Finland, Sweden, Ukraine and the Russian Caucasus. In addition, <italic><tp:taxon-name><tp:taxon-name-part taxon-name-part-type="genus" reg="Micarea">M.</tp:taxon-name-part><tp:taxon-name-part taxon-name-part-type="species" reg="melaeniza">melaeniza</tp:taxon-name-part></tp:taxon-name></italic> has been reported from Alaska (<xref ref-type="bibr" rid="B30">Spribille et al. 2020</xref>), Austria (<xref ref-type="bibr" rid="B3">Berger and Türk 1991</xref>, this study) and Mongolia (<xref ref-type="bibr" rid="B25">Palka and Śliwa 2006</xref>). Further, it might have been reported as <italic><tp:taxon-name><tp:taxon-name-part taxon-name-part-type="genus" reg="Micarea">M.</tp:taxon-name-part><tp:taxon-name-part taxon-name-part-type="species" reg="nigella">nigella</tp:taxon-name-part></tp:taxon-name></italic> and could be found after revising specimens.</p></tp:treatment-sec><tp:treatment-sec sec-type="notes" id="SECID0EAKBI"><title>Notes.</title><p>In his monograph of European <italic><tp:taxon-name><tp:taxon-name-part taxon-name-part-type="genus" reg="Micarea">Micarea</tp:taxon-name-part></tp:taxon-name></italic> species, <xref ref-type="bibr" rid="B4">Coppins (1983)</xref> accepted <italic><tp:taxon-name><tp:taxon-name-part taxon-name-part-type="genus" reg="Micarea">M.</tp:taxon-name-part><tp:taxon-name-part taxon-name-part-type="species" reg="melaeniza">melaeniza</tp:taxon-name-part></tp:taxon-name></italic>, and in his interpretation, the species is characterized by having a hymenium with green pigmentation, a dark brown hypothecium without any reaction with K, and black stalked pycnidia containing comparatively short conidia. In the same work, the new species <italic><tp:taxon-name><tp:taxon-name-part taxon-name-part-type="genus" reg="Micarea">M.</tp:taxon-name-part><tp:taxon-name-part taxon-name-part-type="species" reg="nigella">nigella</tp:taxon-name-part></tp:taxon-name></italic> was described, which should differ from <italic><tp:taxon-name><tp:taxon-name-part taxon-name-part-type="genus" reg="Micarea">M.</tp:taxon-name-part><tp:taxon-name-part taxon-name-part-type="species" reg="melaeniza">melaeniza</tp:taxon-name-part></tp:taxon-name></italic> by having a purplish brown, K+ green pigment in the hymenium, hypothecium and pycnidial tissues, and slightly larger mesoconidia (<italic><tp:taxon-name><tp:taxon-name-part taxon-name-part-type="genus" reg="Micarea">M.</tp:taxon-name-part><tp:taxon-name-part taxon-name-part-type="species" reg="melaeniza">melaeniza</tp:taxon-name-part></tp:taxon-name></italic>: 2.3–3.6 × 1–1.3 µm vs. <italic><tp:taxon-name><tp:taxon-name-part taxon-name-part-type="genus" reg="Micarea">M.</tp:taxon-name-part><tp:taxon-name-part taxon-name-part-type="species" reg="nigella">nigella</tp:taxon-name-part></tp:taxon-name></italic>: 3.4–4.3 × 1.2–1.6 µm; <xref ref-type="bibr" rid="B4">Coppins 1983</xref>). <xref ref-type="bibr" rid="B5">Czarnota (2007)</xref> noted that the amount of purple, K+ green pigment varied considerably in Polish collections determined as <italic><tp:taxon-name><tp:taxon-name-part taxon-name-part-type="genus" reg="Micarea">M.</tp:taxon-name-part><tp:taxon-name-part taxon-name-part-type="species" reg="nigella">nigella</tp:taxon-name-part></tp:taxon-name></italic>, and suggested that <italic><tp:taxon-name><tp:taxon-name-part taxon-name-part-type="genus" reg="Micarea">M.</tp:taxon-name-part><tp:taxon-name-part taxon-name-part-type="species" reg="melaeniza">melaeniza</tp:taxon-name-part></tp:taxon-name></italic> and <italic><tp:taxon-name><tp:taxon-name-part taxon-name-part-type="genus" reg="Micarea">M.</tp:taxon-name-part><tp:taxon-name-part taxon-name-part-type="species" reg="nigella">nigella</tp:taxon-name-part></tp:taxon-name></italic> could be conspecific. He further noted that Hedlund’s original description could be interpreted as indicating the presence of another pigment, the purple, K+ purple pigment and suggested that the differences between Hedlund’s and Coppins’ descriptions could be due to the studied material having aged (<xref ref-type="bibr" rid="B5">Czarnota 2007</xref>).</p><p>In our interpretation, <italic><tp:taxon-name><tp:taxon-name-part taxon-name-part-type="genus" reg="Micarea">M.</tp:taxon-name-part><tp:taxon-name-part taxon-name-part-type="species" reg="melaeniza">melaeniza</tp:taxon-name-part></tp:taxon-name></italic> is a species with mostly two pigments: (i) a blackish-green, usually K+ green intensifying pigment, mostly located to the epihymenium but sometimes also in the hymenium and the upper part of the hypothecium (Cinereorufa-green) and (ii) a dark brown, K– pigment in the hypothecium (possibly Superba-brown). The description in <xref ref-type="bibr" rid="B4">Coppins (1983)</xref> fits our interpretation quite well, except that the specimens have a K+ greenish reaction due to Cinereorufa-green pigment that is not mentioned by Coppins (l.c.) but is, on the other hand, mentioned in the original description of the species by <xref ref-type="bibr" rid="B11">Hedlund (1892)</xref> and seen by us in the type specimen. Pigmentation of <italic><tp:taxon-name><tp:taxon-name-part taxon-name-part-type="genus" reg="Micarea">M.</tp:taxon-name-part><tp:taxon-name-part taxon-name-part-type="species" reg="melaeniza">melaeniza</tp:taxon-name-part></tp:taxon-name></italic> may be more complex, however. One specimen from the Czech Republic (ZP32013) shows patchily purplish, K+ dark green pigment that might be the Melaena-red pigment (in apothecia concentrated mainly in hymenium as darker streaks). This specimen was originally downloaded to GenBank as <italic><tp:taxon-name><tp:taxon-name-part taxon-name-part-type="genus" reg="Micarea">M.</tp:taxon-name-part><tp:taxon-name-part taxon-name-part-type="species" reg="nigella">nigella</tp:taxon-name-part></tp:taxon-name></italic>, but it is monophyletic with <italic><tp:taxon-name><tp:taxon-name-part taxon-name-part-type="genus" reg="Micarea">M.</tp:taxon-name-part><tp:taxon-name-part taxon-name-part-type="species" reg="melaeniza">melaeniza</tp:taxon-name-part></tp:taxon-name></italic> in our phylogenetic analyses. More sequenced specimens are needed to understand better the pigment profile of <italic><tp:taxon-name><tp:taxon-name-part taxon-name-part-type="genus" reg="Micarea">M.</tp:taxon-name-part><tp:taxon-name-part taxon-name-part-type="species" reg="melaeniza">melaeniza</tp:taxon-name-part></tp:taxon-name></italic>.</p><p>We considered the possibility of <italic><tp:taxon-name><tp:taxon-name-part taxon-name-part-type="genus" reg="Micarea">M.</tp:taxon-name-part><tp:taxon-name-part taxon-name-part-type="species" reg="melaeniza">melaeniza</tp:taxon-name-part></tp:taxon-name></italic> and <italic><tp:taxon-name><tp:taxon-name-part taxon-name-part-type="genus" reg="Micarea">M.</tp:taxon-name-part><tp:taxon-name-part taxon-name-part-type="species" reg="nigella">nigella</tp:taxon-name-part></tp:taxon-name></italic> being synonymous. A careful study of the type specimens showed morphological differences, e.g. in the size of conidia and pigmentation of apothecia and pycnidia. A brown or purple-brown, K+ green pigment in the hymenium, hypothecium and pycnidia walls (Melaena-red) of <italic><tp:taxon-name><tp:taxon-name-part taxon-name-part-type="genus" reg="Micarea">M.</tp:taxon-name-part><tp:taxon-name-part taxon-name-part-type="species" reg="nigella">nigella</tp:taxon-name-part></tp:taxon-name></italic> is an important difference between <italic><tp:taxon-name><tp:taxon-name-part taxon-name-part-type="genus" reg="Micarea">M.</tp:taxon-name-part><tp:taxon-name-part taxon-name-part-type="species" reg="melaeniza">melaeniza</tp:taxon-name-part></tp:taxon-name></italic> and <italic><tp:taxon-name><tp:taxon-name-part taxon-name-part-type="genus" reg="Micarea">M.</tp:taxon-name-part><tp:taxon-name-part taxon-name-part-type="species" reg="nigella">nigella</tp:taxon-name-part></tp:taxon-name></italic>, although this is not true for all the studied specimens as was mentioned above. The difference in pigmentation is also visible in nitric acid, i.e. in <italic><tp:taxon-name><tp:taxon-name-part taxon-name-part-type="genus" reg="Micarea">M.</tp:taxon-name-part><tp:taxon-name-part taxon-name-part-type="species" reg="melaeniza">melaeniza</tp:taxon-name-part></tp:taxon-name></italic> the hypothecium is mostly HNO<sub>3</sub>– (rarely HNO<sub>3</sub> intensifying red), and in <italic><tp:taxon-name><tp:taxon-name-part taxon-name-part-type="genus" reg="Micarea">M.</tp:taxon-name-part><tp:taxon-name-part taxon-name-part-type="species" reg="nigella">nigella</tp:taxon-name-part></tp:taxon-name></italic> HNO<sub>3</sub>+ purple-red. Compared to <italic><tp:taxon-name><tp:taxon-name-part taxon-name-part-type="genus" reg="Micarea">M.</tp:taxon-name-part><tp:taxon-name-part taxon-name-part-type="species" reg="melaeniza">melaeniza</tp:taxon-name-part></tp:taxon-name></italic>, <italic><tp:taxon-name><tp:taxon-name-part taxon-name-part-type="genus" reg="Micarea">M.</tp:taxon-name-part><tp:taxon-name-part taxon-name-part-type="species" reg="nigella">nigella</tp:taxon-name-part></tp:taxon-name></italic> also has longer conidia (3.4–4.5 × 1.2–1.6 µm), slightly shorter hymenium (up to 30 µm) and wider paraphyses (up to 3 µm), as also shown by <xref ref-type="bibr" rid="B4">Coppins (1983)</xref>.</p><p>The molecular study supports the distinction of <italic><tp:taxon-name><tp:taxon-name-part taxon-name-part-type="genus" reg="Micarea">M.</tp:taxon-name-part><tp:taxon-name-part taxon-name-part-type="species" reg="melaeniza">melaeniza</tp:taxon-name-part></tp:taxon-name></italic> and <italic><tp:taxon-name><tp:taxon-name-part taxon-name-part-type="genus" reg="Micarea">M.</tp:taxon-name-part><tp:taxon-name-part taxon-name-part-type="species" reg="nigella">nigella</tp:taxon-name-part></tp:taxon-name></italic> (Fig. <xref ref-type="fig" rid="F2">2</xref>). Our sequenced specimens form two monophyletic clades, and these specimens are morphologically similar with the type specimens (except for ZP32013 discussed above).</p><p>In external appearance, <italic><tp:taxon-name><tp:taxon-name-part taxon-name-part-type="genus" reg="Micarea">M.</tp:taxon-name-part><tp:taxon-name-part taxon-name-part-type="species" reg="melaeniza">melaeniza</tp:taxon-name-part></tp:taxon-name></italic> also resembles <italic><tp:taxon-name><tp:taxon-name-part taxon-name-part-type="genus" reg="Micarea">M.</tp:taxon-name-part><tp:taxon-name-part taxon-name-part-type="species" reg="botryoides">botryoides</tp:taxon-name-part></tp:taxon-name></italic>, <italic><tp:taxon-name><tp:taxon-name-part taxon-name-part-type="genus" reg="Micarea">M.</tp:taxon-name-part><tp:taxon-name-part taxon-name-part-type="species" reg="eurasiatica">eurasiatica</tp:taxon-name-part></tp:taxon-name></italic>, <italic><tp:taxon-name><tp:taxon-name-part taxon-name-part-type="genus" reg="Micarea">M.</tp:taxon-name-part><tp:taxon-name-part taxon-name-part-type="species" reg="misella">misella</tp:taxon-name-part></tp:taxon-name></italic> and <italic><tp:taxon-name><tp:taxon-name-part taxon-name-part-type="genus" reg="Micarea">M.</tp:taxon-name-part><tp:taxon-name-part taxon-name-part-type="species" reg="osloensis">osloensis</tp:taxon-name-part></tp:taxon-name></italic>. <italic><tp:taxon-name><tp:taxon-name-part taxon-name-part-type="genus" reg="Micarea">Micarea</tp:taxon-name-part><tp:taxon-name-part taxon-name-part-type="species" reg="botryoides">botryoides</tp:taxon-name-part></tp:taxon-name></italic> is usually not lignicolous, has longer ascospores (8–13(–16) × 2.3–3.7(–4) µm) that are often septate, and longer mesoconidia (<xref ref-type="bibr" rid="B4">Coppins 1983</xref>). <italic><tp:taxon-name><tp:taxon-name-part taxon-name-part-type="genus" reg="Micarea">Micarea</tp:taxon-name-part><tp:taxon-name-part taxon-name-part-type="species" reg="eurasiatica">eurasiatica</tp:taxon-name-part></tp:taxon-name></italic> has similar pigmentation like <italic><tp:taxon-name><tp:taxon-name-part taxon-name-part-type="genus" reg="Micarea">M.</tp:taxon-name-part><tp:taxon-name-part taxon-name-part-type="species" reg="melaeniza">melaeniza</tp:taxon-name-part></tp:taxon-name></italic>, but the shape of apothecia is different (adnate vs subglobose), its pycnidia are sessile and mesoconidia are longer (up to 6 µm). <italic><tp:taxon-name><tp:taxon-name-part taxon-name-part-type="genus" reg="Micarea">Micarea</tp:taxon-name-part><tp:taxon-name-part taxon-name-part-type="species" reg="misella">misella</tp:taxon-name-part></tp:taxon-name></italic>, on the other hand, can be microscopically distinguished from <italic><tp:taxon-name><tp:taxon-name-part taxon-name-part-type="genus" reg="Micarea">M.</tp:taxon-name-part><tp:taxon-name-part taxon-name-part-type="species" reg="melaeniza">melaeniza</tp:taxon-name-part></tp:taxon-name></italic> by the olivaceous pigment that reacts violet instead of dull green in K, and by its hyaline hypothecium (<xref ref-type="bibr" rid="B4">Coppins 1983</xref>). <italic><tp:taxon-name><tp:taxon-name-part taxon-name-part-type="genus" reg="Micarea">Micarea</tp:taxon-name-part><tp:taxon-name-part taxon-name-part-type="species" reg="osloensis">osloensis</tp:taxon-name-part></tp:taxon-name></italic> is similar to <italic><tp:taxon-name><tp:taxon-name-part taxon-name-part-type="genus" reg="Micarea">M.</tp:taxon-name-part><tp:taxon-name-part taxon-name-part-type="species" reg="melaeniza">melaeniza</tp:taxon-name-part></tp:taxon-name></italic> in many characters, and is a close relative based on our phylogenetic study. However, <italic><tp:taxon-name><tp:taxon-name-part taxon-name-part-type="genus" reg="Micarea">M.</tp:taxon-name-part><tp:taxon-name-part taxon-name-part-type="species" reg="osloensis">osloensis</tp:taxon-name-part></tp:taxon-name></italic> has shorter pycnidia (max. 180 µm), longer mesoconidia 3.5–4.5(–5) × 1.2–1.5 (–1.8) µm, and apothecia and pycnidia are mostly K– (although a higher concentration of Cinereorufa-green pigment is known to occur in some of the C-European specimens).</p></tp:treatment-sec><tp:treatment-sec sec-type="Additional specimens studied" id="SECID0E1YBI"><title>Additional specimens studied.</title><p><bold>Austria</bold>, Niederösterreich, Ybbstaler Alpen, Wildnisgebiet Dürrenstein, Lunz am See Rothwald, Kleiner Urwald, primeval beech dominated forest on a crest above the valley of Moderbach brook, <named-content xmlns:xlink="http://www.w3.org/1999/xlink" content-type="dwc:verbatimCoordinates" xlink:type="simple"><named-content content-type="geo-json" specific-use="{&#34;type&#34;:&#34;Point&#34;,&#34;coordinates&#34;:[15.102917,47.775278]}" id="NCID0EFZBI" xlink:type="simple">47°46'31.0"N, 15°06'10.5"E</named-content></named-content>, 1010 m, on wood of snag of <italic><tp:taxon-name><tp:taxon-name-part taxon-name-part-type="genus" reg="Picea">Picea</tp:taxon-name-part><tp:taxon-name-part taxon-name-part-type="species" reg="abies">abies</tp:taxon-name-part></tp:taxon-name></italic>, 2022, Malíček 16229, Berger, Palice &amp; Vondrák, hb Malíček.</p><p><bold>Czech Republic</bold>, S Bohemia, Šumava Mts, Volary, České Žleby: Radvanovický hřbet - E foothill, managed spruce forest with left old beeches on E-NE-facing slope, <named-content xmlns:xlink="http://www.w3.org/1999/xlink" content-type="dwc:verbatimCoordinates" xlink:type="simple"><named-content content-type="geo-json" specific-use="{&#34;type&#34;:&#34;Point&#34;,&#34;coordinates&#34;:[13.807778,48.900556]}" id="NCID0E3ZBI" xlink:type="simple">48°54'02"N, 13°48'28"E</named-content></named-content>, on decaying wood of (?)<italic><tp:taxon-name><tp:taxon-name-part taxon-name-part-type="genus" reg="Picea">Picea</tp:taxon-name-part></tp:taxon-name></italic> stump, 820 m, 2021, Palice 32013, PRA (in GenBank as <italic><tp:taxon-name><tp:taxon-name-part taxon-name-part-type="genus" reg="Micarea">M.</tp:taxon-name-part><tp:taxon-name-part taxon-name-part-type="species" reg="nigella">nigella</tp:taxon-name-part></tp:taxon-name></italic>: <ext-link xmlns:xlink="http://www.w3.org/1999/xlink" xlink:href="OQ646318" ext-link-type="gen" xlink:type="simple">OQ646318</ext-link>); ibid., Horní Vltavice, Zátoň: Jilmová skála Nature Monument, scree old-growth forest (150–200 years old) with maple, beech, sycamore, silver fir etc., <named-content xmlns:xlink="http://www.w3.org/1999/xlink" content-type="dwc:verbatimCoordinates" xlink:type="simple"><named-content content-type="geo-json" specific-use="{&#34;type&#34;:&#34;Point&#34;,&#34;coordinates&#34;:[13.796667,48.953611]}" id="NCID0E21BI" xlink:type="simple">48°57'13"N, 13°47'48"E</named-content></named-content>, 1000–1030 m, on decaying stump, 2014, Malíček 7322, hb Malíček.</p><p><bold>Finland</bold>, Uusimaa, Vantaa, Herukkapuro nature reserve (plot 1), old-growth forest, on wood of a dead stump of <italic><tp:taxon-name><tp:taxon-name-part taxon-name-part-type="genus" reg="Picea">Picea</tp:taxon-name-part><tp:taxon-name-part taxon-name-part-type="species" reg="abies">abies</tp:taxon-name-part></tp:taxon-name></italic> (decay stage 5), WGS84 <named-content xmlns:xlink="http://www.w3.org/1999/xlink" content-type="dwc:verbatimCoordinates" xlink:type="simple"><named-content content-type="geo-json" specific-use="{&#34;type&#34;:&#34;Point&#34;,&#34;coordinates&#34;:[24.765800,60.321500]}" id="NCID0ES2BI" xlink:type="simple">60.3215°N, 24.7658°E</named-content></named-content>, 2013, Kantelinen 2430 (DNA A772), H.</p><p><bold>Ukraine</bold>, Ukrainian Carpathians, Nadvirna, Bystrytsia, in valley of stream Dzhurbzinets, c. 3 km south of village Maksymets, <named-content xmlns:xlink="http://www.w3.org/1999/xlink" content-type="dwc:verbatimCoordinates" xlink:type="simple"><named-content content-type="geo-json" specific-use="{&#34;type&#34;:&#34;Point&#34;,&#34;coordinates&#34;:[24.306389,48.475000]}" id="NCID0E52BI" xlink:type="simple">48°28'30"N, 24°18'23"E</named-content></named-content>, 1005 m, on soft wood of coniferous (<italic><tp:taxon-name><tp:taxon-name-part taxon-name-part-type="genus" reg="Picea">Picea</tp:taxon-name-part></tp:taxon-name></italic>?) stump, 2019, Vondrák 21921, PRA.</p><p><bold>Russia</bold>, Russian Western Caucasus, Adler, Krasnaya Polyana, primeval fir-beech forest below timberline, <named-content xmlns:xlink="http://www.w3.org/1999/xlink" content-type="dwc:verbatimCoordinates" xlink:type="simple"><named-content content-type="geo-json" specific-use="{&#34;type&#34;:&#34;Point&#34;,&#34;coordinates&#34;:[40.356944,43.697222]}" id="NCID0ER3BI" xlink:type="simple">43°41'50"N, 40°21'25"E</named-content></named-content>, 1690 m, on soft rotten wood of <italic><tp:taxon-name><tp:taxon-name-part taxon-name-part-type="genus" reg="Abies">Abies</tp:taxon-name-part></tp:taxon-name></italic> snag, 2019, Vondrák 23358, PRA.</p><p><bold>Sweden</bold>, Ångermanland, Långsele par., VII. 1891. Hedlund, UPS (L-171893).</p></tp:treatment-sec><tp:treatment-sec><!--Section generated to contain objects referenced in tp:taxon-treatment.--><fig id="F3" position="float" orientation="portrait"><object-id xmlns:xlink="http://www.w3.org/1999/xlink" content-type="doi" xlink:type="simple">10.3897/mycokeys.106.123484.figure3</object-id><object-id xmlns:xlink="http://www.w3.org/1999/xlink" content-type="zenodo_dep_id" xlink:type="simple">12678240</object-id><object-id xmlns:xlink="http://www.w3.org/1999/xlink" content-type="arpha" xlink:type="simple">EEE3B66F-C93C-5518-880D-9E65EB00E304</object-id><label>Figure 3.</label><caption><p>Morphological and anatomical features <bold>A, B</bold><italic><tp:taxon-name><tp:taxon-name-part taxon-name-part-type="genus" reg="Micarea">Micarea</tp:taxon-name-part><tp:taxon-name-part taxon-name-part-type="species" reg="eurasiatica">eurasiatica</tp:taxon-name-part></tp:taxon-name></italic> sp. nov. (Thor 40053) <bold>A</bold> habit <bold>B</bold> apothecial section in water <bold>C, D</bold><italic><tp:taxon-name><tp:taxon-name-part taxon-name-part-type="genus" reg="Micarea">Micarea</tp:taxon-name-part><tp:taxon-name-part taxon-name-part-type="species" reg="melaeniza">melaeniza</tp:taxon-name-part></tp:taxon-name></italic> (Holotype) <bold>C</bold> habit, apothecia and pycnidia <bold>D</bold> apothecial section in water <bold>E–G</bold><italic><tp:taxon-name><tp:taxon-name-part taxon-name-part-type="genus" reg="Micarea">Micarea</tp:taxon-name-part><tp:taxon-name-part taxon-name-part-type="species" reg="nigella">nigella</tp:taxon-name-part></tp:taxon-name></italic> (Holotype) <bold>E</bold> apothecial section in K <bold>F</bold> apothecial section in water <bold>G</bold> drawing of <italic><tp:taxon-name><tp:taxon-name-part taxon-name-part-type="genus" reg="Micarea">M.</tp:taxon-name-part><tp:taxon-name-part taxon-name-part-type="species" reg="nigella">nigella</tp:taxon-name-part></tp:taxon-name></italic> pycnidia on dead wood (Kantelinen 1974, H), Ga.) Mesopycnidia extruding mesoconidia, Gb.) Mesoconidia are cylindrical, ellipsoid, sometimes biguttulate. Photos and drawing Kantelinen. Scale bars: Habit 0.5 mm (<bold>A, C</bold>); Apothecial sections 100 µm (<bold>B, C, E, F</bold>); Drawing Ga 100 µm, Gb 1 µm.</p></caption><graphic xmlns:xlink="http://www.w3.org/1999/xlink" xlink:href="mycokeys-106-327-g003.jpg" position="float" orientation="portrait" xlink:type="simple" id="oo_1085151.jpg"><uri content-type="original_file" xlink:type="simple">https://binary.pensoft.net/fig/1085151</uri></graphic></fig><fig id="F2" position="float" orientation="portrait"><object-id xmlns:xlink="http://www.w3.org/1999/xlink" content-type="doi" xlink:type="simple">10.3897/mycokeys.106.123484.figure2</object-id><object-id xmlns:xlink="http://www.w3.org/1999/xlink" content-type="zenodo_dep_id" xlink:type="simple">12678238</object-id><object-id xmlns:xlink="http://www.w3.org/1999/xlink" content-type="arpha" xlink:type="simple">DC7F8E6D-52EE-5340-9A65-87CE1FE65241</object-id><label>Figure 2.</label><caption><p>Bayesian tree of the <italic><tp:taxon-name><tp:taxon-name-part taxon-name-part-type="genus" reg="Micarea">Micarea</tp:taxon-name-part><tp:taxon-name-part taxon-name-part-type="species" reg="melaeniza">melaeniza</tp:taxon-name-part></tp:taxon-name></italic> -group and similar-looking species based on mtSSU and ITS sequences. Bayesian posterior probabilities are always indicated near the branches together with bootstrap support when less than 80 (e.g. 0.70/63).</p></caption><graphic xmlns:xlink="http://www.w3.org/1999/xlink" xlink:href="mycokeys-106-327-g002.jpg" position="float" orientation="portrait" xlink:type="simple" id="oo_1085150.jpg"><uri content-type="original_file" xlink:type="simple">https://binary.pensoft.net/fig/1085150</uri></graphic></fig></tp:treatment-sec><ref-list><ref id="B4"><mixed-citation xmlns:xlink="http://www.w3.org/1999/xlink" xlink:type="simple"><person-group><name name-style="western"><surname>Coppins</surname><given-names>BJ</given-names></name></person-group> (<year>1983</year>) <article-title>A taxonomic study of the lichen genus <italic><tp:taxon-name><tp:taxon-name-part taxon-name-part-type="genus">Micarea</tp:taxon-name-part></tp:taxon-name></italic> in Europe.</article-title><source>Bulletin of the British Museum (Natural History), Botany Series</source><volume>11</volume>: <fpage>17</fpage>–<lpage>214</lpage>.</mixed-citation></ref><ref id="B5"><mixed-citation xmlns:xlink="http://www.w3.org/1999/xlink" xlink:type="simple"><person-group><name name-style="western"><surname>Czarnota</surname><given-names>P</given-names></name></person-group> (<year>2007</year>) <article-title>The lichen genus <italic><tp:taxon-name><tp:taxon-name-part taxon-name-part-type="genus">Micarea</tp:taxon-name-part></tp:taxon-name></italic> (<tp:taxon-name><tp:taxon-name-part taxon-name-part-type="order">Lecanorales</tp:taxon-name-part></tp:taxon-name>, <tp:taxon-name><tp:taxon-name-part taxon-name-part-type="phylum">Ascomycota</tp:taxon-name-part></tp:taxon-name>) in Poland.</article-title><source>Polish Botanical Studies</source><volume>23</volume>: <fpage>1</fpage>–<lpage>190</lpage>.</mixed-citation></ref><ref id="B11"><mixed-citation xmlns:xlink="http://www.w3.org/1999/xlink" xlink:type="simple"><person-group><name name-style="western"><surname>Hedlund</surname><given-names>JT</given-names></name></person-group> (<year>1892</year>) <article-title>Kritische Bemerkungen über einige Arten der Flechtengattungen <italic><tp:taxon-name><tp:taxon-name-part taxon-name-part-type="genus">Lecanora</tp:taxon-name-part></tp:taxon-name></italic> (Ach.), <italic><tp:taxon-name><tp:taxon-name-part taxon-name-part-type="genus">Lecidea</tp:taxon-name-part></tp:taxon-name></italic> (Ach.) und <italic><tp:taxon-name><tp:taxon-name-part taxon-name-part-type="genus">Micarea</tp:taxon-name-part></tp:taxon-name></italic> (Fr.).</article-title><source>Bihang till Kungliga Svenska Vetenskapsakademiens Handlingar III,</source><volume>18</volume>: <fpage>1</fpage>–<lpage>104</lpage>.</mixed-citation></ref><ref id="B30"><mixed-citation xmlns:xlink="http://www.w3.org/1999/xlink" xlink:type="simple"><person-group><name name-style="western"><surname>Spribille</surname><given-names>T</given-names></name><name name-style="western"><surname>Fryday</surname><given-names>AM</given-names></name><name name-style="western"><surname>Pérez-Ortega</surname><given-names>S</given-names></name><name name-style="western"><surname>Svensson</surname><given-names>M</given-names></name><name name-style="western"><surname>Tønsberg</surname><given-names>T</given-names></name><name name-style="western"><surname>Ekman</surname><given-names>S</given-names></name><name name-style="western"><surname>Holien</surname><given-names>H</given-names></name><name name-style="western"><surname>Resl</surname><given-names>P</given-names></name><name name-style="western"><surname>Schneider</surname><given-names>K</given-names></name><name name-style="western"><surname>Stabentheiner</surname><given-names>E</given-names></name><name name-style="western"><surname>Thüs</surname><given-names>H</given-names></name><name name-style="western"><surname>Vondrák</surname><given-names>J</given-names></name><name name-style="western"><surname>Sharman</surname><given-names>L</given-names></name></person-group> (<year>2020</year>) <article-title>Lichens and associated fungi from Glacier Bay National Park, Alaska.</article-title><source>Lichenologist</source><volume>52</volume>(<issue>2</issue>): <fpage>61</fpage>–<lpage>181</lpage>. <ext-link xlink:href="10.1017/S0024282920000079" ext-link-type="doi" xlink:type="simple">https://doi.org/10.1017/S0024282920000079</ext-link></mixed-citation></ref><ref id="B3"><mixed-citation xmlns:xlink="http://www.w3.org/1999/xlink" xlink:type="simple"><person-group><name name-style="western"><surname>Berger</surname><given-names>F</given-names></name><name name-style="western"><surname>Türk</surname><given-names>R</given-names></name></person-group> (<year>1991</year>) <article-title>Zur Kenntnis der Flechten und flechtenbewohnenden Pilze von Oberösterreich und Salzburg III.</article-title><source>Linzer Biologische Beitrage</source><volume>23</volume>: <fpage>425</fpage>–<lpage>453</lpage>.</mixed-citation></ref><ref id="B25"><mixed-citation xmlns:xlink="http://www.w3.org/1999/xlink" xlink:type="simple"><person-group><name name-style="western"><surname>Palka</surname><given-names>K</given-names></name><name name-style="western"><surname>Śliwa</surname><given-names>L</given-names></name></person-group> (<year>2006</year>) <article-title>Lichens of Oran Dosh protected area in the Lake Khubsugul National Park (Mongolia). Part 1: Corticolous and lignicolous species.</article-title><source>Nova Hedwigia</source><volume>82</volume>(<issue>1–2</issue>): <fpage>51</fpage>–<lpage>68</lpage>. <ext-link xlink:href="10.1127/0029-5035/2006/0082-0051" ext-link-type="doi" xlink:type="simple">https://doi.org/10.1127/0029-5035/2006/0082-0051</ext-link></mixed-citation></ref></ref-list></tp:taxon-treatment>
