# Supplementary material for: ﻿A phylogenetic study of Micareamelaeniza and similar-looking species (Pilocarpaceae) unveils hidden diversity and clarifies species boundaries and reproduction modes
Source: MycoKeys. 2024 Jul 5;106:327–54. doi: 10.3897/mycokeys.106.123484 (PMC11245644; doi:10.3897/mycokeys.106.123484)
Supplement: XML Treatment for Micarea nigella [file mycokeys.106.123484-treatment3.xml]

<!DOCTYPE tp:taxon-treatment
  PUBLIC "-//TaxonX//DTD Taxonomic Treatment Publishing DTD v0 20100105//EN" "tax-treatment-NSO.dtd">
<tp:taxon-treatment xmlns:tp="http://www.plazi.org/taxpub"><tp:treatment-meta><kwd-group><label>Taxon classification</label><kwd>
                <named-content content-type="kingdom">Fungi</named-content>
              </kwd><kwd>
                <named-content content-type="order">Lecanorales</named-content>
              </kwd><kwd>
                <named-content content-type="family">Pilocarpaceae</named-content>
              </kwd></kwd-group><mixed-citation publication-type="journal"><person-group><name><surname>Kantelinen</surname><given-names>Annina</given-names></name><name><surname>Svensson</surname><given-names>Måns</given-names></name><name><surname>Malíček</surname><given-names>Jiří</given-names></name><name><surname>Vondrák</surname><given-names>Jan</given-names></name><name><surname>Thor</surname><given-names>Göran</given-names></name><name><surname>Palice</surname><given-names>Zdeněk</given-names></name><name><surname>Svoboda</surname><given-names>Stanislav</given-names></name><name><surname>Myllys</surname><given-names>Leena</given-names></name></person-group><article-title>﻿A phylogenetic study of <italic><tp:taxon-name><tp:taxon-name-part taxon-name-part-type="genus" reg="Micarea">Micarea</tp:taxon-name-part><tp:taxon-name-part taxon-name-part-type="species" reg="melaeniza">melaeniza</tp:taxon-name-part></tp:taxon-name></italic> and similar-looking species (<tp:taxon-name><tp:taxon-name-part taxon-name-part-type="family">Pilocarpaceae</tp:taxon-name-part></tp:taxon-name>) unveils hidden diversity and clarifies species boundaries and reproduction modes</article-title><source>MycoKeys</source><day>05</day><month>07</month><year>2024</year><volume>106</volume><fpage>327</fpage><lpage>354</lpage><pub-id pub-id-type="doi">10.3897/mycokeys.106.123484</pub-id></mixed-citation></tp:treatment-meta><tp:nomenclature><label>﻿</label><tp:taxon-name>
              <object-id xmlns:xlink="http://www.w3.org/1999/xlink" content-type="arpha" xlink:type="simple">B0CDBF4B-8047-5259-8166-E989AA6812D4</object-id>
              <tp:taxon-name-part taxon-name-part-type="genus" reg="Micarea">Micarea</tp:taxon-name-part>
              <tp:taxon-name-part taxon-name-part-type="species" reg="nigella">nigella</tp:taxon-name-part>
            </tp:taxon-name><tp:taxon-authority>Coppins</tp:taxon-authority><xref ref-type="fig" rid="F3">Fig. 3E, F, G</xref><tp:nomenclature-citation-list><tp:nomenclature-citation><tp:taxon-name>
                  <tp:taxon-name-part taxon-name-part-type="genus" reg="Micarea">Micarea</tp:taxon-name-part>
                  <tp:taxon-name-part taxon-name-part-type="species" reg="nigella">nigella</tp:taxon-name-part>
                </tp:taxon-name><comment>Coppins. Bull. Brit. Mus. Nat. Hist. 11(2): 163 (1983). Type: Denmark, Jylland, c. 16 km N of Hobro, Rold Skov, Torstedlund Skov, on conifer stump, lignum, 1979, Coppins 4429 (RBGE! – holotype).</comment></tp:nomenclature-citation></tp:nomenclature-citation-list></tp:nomenclature><tp:treatment-sec sec-type="description" id="SECID0EX5BI"><title>Description.</title><p><bold><italic>Thallus</italic></bold> endoxylic or thin green-grey layer on top of substrate. Photobiont micareoid, 4–7 µm.</p><p><bold><italic>Apothecia</italic></bold> absent to numerous (mostly rare), immarginate, subglobose, often becoming tuberculate, black, matt, 0.1–0.3 mm in diam. Hymenium 25–30 µm tall, hyaline or tinged dull brown or purplish brown, K+ sordid green, HNO<sub>3</sub>+ purple-red (Melaena-red), often with darker vertical streaks. Epihymenium irregularly pigmented brown to purplish-brown (Melaena-red), sometimes dark greenish, K+ olive green, HNO<sub>3</sub>+ purple (Cinereorufa-green). Asci clavate, 22–30 × 10–12 µm. Ascospores ellipsoid to usually ovoid, simple, 6.5–12 × 2.5–4.0 µm. Paraphyses of two types: 1.) evenly distributed, branched, thin, c. 0.7–1 µm wide, 2.) scattered or in small fascicles, stout, 2–3 µm wide, coated by dark pigment. Hypothecium c. 70–120(–160) µm tall, dark brown with variable amount of purplish tone, K+ olive green, HNO<sub>3</sub>+ purple-red (Melaena-red), hyphae coated with a dark brown pigment. Excipulum not evident.</p><p><bold><italic>Mesopycnidia</italic></bold> always present, usually numerous, black, sessile or more usually stalked and then 80–300 µm tall, 40–80 µm in diam., stalks simple or branched from the base bearing up to four pycnidia, walls brownish black to purplish black, sometimes olivaceous from the top, K+ dull green and HNO<sub>3</sub>+ purple-red especially in the brown parts (Melaena-red). Mesoconidia ellipsoid or short cylindrical 3.5–4.5(–5) × 1.2–1.8 µm. Micro- or macropycnidia not seen.</p><p><bold><italic>Crystalline granules</italic></bold> not present in apothecia, pycnidia or thallus.</p><p><bold><italic>Chemistry</italic></bold> no substances detected by <abbrev xmlns:xlink="http://www.w3.org/1999/xlink" xlink:title="thin-layer chromatography" id="ABBRID0EFBCI" xlink:type="simple">TLC</abbrev> (information based on <xref ref-type="bibr" rid="B4">Coppins 1983</xref> and <xref ref-type="bibr" rid="B5">Czarnota 2007</xref>).</p></tp:treatment-sec><tp:treatment-sec sec-type="habitat" id="SECID0ERBCI"><title>Habitat and distribution.</title><p><italic><tp:taxon-name><tp:taxon-name-part taxon-name-part-type="genus" reg="Micarea">Micarea</tp:taxon-name-part><tp:taxon-name-part taxon-name-part-type="species" reg="nigella">nigella</tp:taxon-name-part></tp:taxon-name></italic> occurs mainly on lignum of conifer stumps or fallen trunks, sometimes spreading from wood to dead bryophytes. Based on sequenced specimens and the type material, the species is known from the Czech Republic, Denmark (holotype), Great Britain (paratypes), Finland and Sweden. In addition, <italic><tp:taxon-name><tp:taxon-name-part taxon-name-part-type="genus" reg="Micarea">M.</tp:taxon-name-part><tp:taxon-name-part taxon-name-part-type="species" reg="nigella">nigella</tp:taxon-name-part></tp:taxon-name></italic> has previously been reported from boreal and temperate forests in north-western, central and eastern Europe (e.g. <xref ref-type="bibr" rid="B5">Czarnota 2007</xref>).</p></tp:treatment-sec><tp:treatment-sec sec-type="notes" id="SECID0ERCCI"><title>Notes.</title><p>In external appearance, <italic><tp:taxon-name><tp:taxon-name-part taxon-name-part-type="genus" reg="Micarea">M.</tp:taxon-name-part><tp:taxon-name-part taxon-name-part-type="species" reg="nigella">nigella</tp:taxon-name-part></tp:taxon-name></italic> resembles <italic><tp:taxon-name><tp:taxon-name-part taxon-name-part-type="genus" reg="Micarea">M.</tp:taxon-name-part><tp:taxon-name-part taxon-name-part-type="species" reg="melaeniza">melaeniza</tp:taxon-name-part></tp:taxon-name></italic>. The differences between these two species are discussed in detail under <italic><tp:taxon-name><tp:taxon-name-part taxon-name-part-type="genus" reg="Micarea">M.</tp:taxon-name-part><tp:taxon-name-part taxon-name-part-type="species" reg="melaeniza">melaeniza</tp:taxon-name-part></tp:taxon-name></italic> and <xref ref-type="bibr" rid="B4">Coppins (1983)</xref>. The species also resembles <italic><tp:taxon-name><tp:taxon-name-part taxon-name-part-type="genus" reg="Micarea">M.</tp:taxon-name-part><tp:taxon-name-part taxon-name-part-type="species" reg="botryoides">botryoides</tp:taxon-name-part></tp:taxon-name></italic>, <italic><tp:taxon-name><tp:taxon-name-part taxon-name-part-type="genus" reg="Micarea">M.</tp:taxon-name-part><tp:taxon-name-part taxon-name-part-type="species" reg="misella">misella</tp:taxon-name-part></tp:taxon-name></italic> and <italic><tp:taxon-name><tp:taxon-name-part taxon-name-part-type="genus" reg="Micarea">M.</tp:taxon-name-part><tp:taxon-name-part taxon-name-part-type="species" reg="osloensis">osloensis</tp:taxon-name-part></tp:taxon-name></italic>. <italic><tp:taxon-name><tp:taxon-name-part taxon-name-part-type="genus" reg="Micarea">Micarea</tp:taxon-name-part><tp:taxon-name-part taxon-name-part-type="species" reg="botryoides">botryoides</tp:taxon-name-part></tp:taxon-name></italic> is usually not lignicolous and prefers rain-sheltered microhabitats on various substrata, it has slightly taller pycnidia (up to 400 µm) and longer ascospores (8–13(–16) × 2.3–4 µm) that are often septate (e.g. <xref ref-type="bibr" rid="B4">Coppins 1983</xref>). Microscopically, <italic><tp:taxon-name><tp:taxon-name-part taxon-name-part-type="genus" reg="Micarea">M.</tp:taxon-name-part><tp:taxon-name-part taxon-name-part-type="species" reg="misella">misella</tp:taxon-name-part></tp:taxon-name></italic> can be distinguished by the olivaceous pigment that reacts violet instead of dull green in K, and by its hyaline hypothecium (<xref ref-type="bibr" rid="B4">Coppins 1983</xref>; <xref ref-type="bibr" rid="B5">Czarnota 2007</xref>). <italic><tp:taxon-name><tp:taxon-name-part taxon-name-part-type="genus" reg="Micarea">Micarea</tp:taxon-name-part><tp:taxon-name-part taxon-name-part-type="species" reg="osloensis">osloensis</tp:taxon-name-part></tp:taxon-name></italic>, on the other hand, is usually K– and its pycnidia are shorter. However, our study includes specimens that are difficult to identify by morphological characters, especially between <italic><tp:taxon-name><tp:taxon-name-part taxon-name-part-type="genus" reg="Micarea">M.</tp:taxon-name-part><tp:taxon-name-part taxon-name-part-type="species" reg="melaeniza">melaeniza</tp:taxon-name-part></tp:taxon-name></italic>, <italic><tp:taxon-name><tp:taxon-name-part taxon-name-part-type="genus" reg="Micarea">M.</tp:taxon-name-part><tp:taxon-name-part taxon-name-part-type="species" reg="nigella">nigella</tp:taxon-name-part></tp:taxon-name></italic> and <italic><tp:taxon-name><tp:taxon-name-part taxon-name-part-type="genus" reg="Micarea">M.</tp:taxon-name-part><tp:taxon-name-part taxon-name-part-type="species" reg="osloensis">osloensis</tp:taxon-name-part></tp:taxon-name></italic>.</p><p>One of the distinguishing characteristics of <italic><tp:taxon-name><tp:taxon-name-part taxon-name-part-type="genus" reg="Micarea">M.</tp:taxon-name-part><tp:taxon-name-part taxon-name-part-type="species" reg="nigella">nigella</tp:taxon-name-part></tp:taxon-name></italic> is the Melaena-red pigment (K+ green, HNO<sub>3</sub>+ purple-red) in the hymenium, hypothecium and pycnidia. In the literature, the pigment is described as `purple` (<xref ref-type="bibr" rid="B4">Coppins 1983</xref>; <xref ref-type="bibr" rid="B22">Meyer and Printzen 2000</xref>; <xref ref-type="bibr" rid="B5">Czarnota 2007</xref>). However, based on our study, the pigment is mostly brown, sometimes with a purplish tinge. The holotype of <italic><tp:taxon-name><tp:taxon-name-part taxon-name-part-type="genus" reg="Micarea">M.</tp:taxon-name-part><tp:taxon-name-part taxon-name-part-type="species" reg="nigella">nigella</tp:taxon-name-part></tp:taxon-name></italic> has the Melaena-red pigment, that looks brown with a purplish tinge, but of our three sequenced specimens (Fig. <xref ref-type="fig" rid="F2">2</xref>, Table <xref ref-type="table" rid="T1">1</xref>), one (collection Kantelinen 1971) has no purplish tone, whereas the other two collections (Kantelinen 1974, 1921) have easily detected amounts of purple. Interpreting the colouration can be difficult and confusing, but maybe a helpful hint is that the pigment is always K+ green, even if it looks brown in water. According to our study, the K+ green reaction mostly disappears in 30 minutes.</p><p>Occasionally, <italic><tp:taxon-name><tp:taxon-name-part taxon-name-part-type="genus" reg="Micarea">M.</tp:taxon-name-part><tp:taxon-name-part taxon-name-part-type="species" reg="nigella">nigella</tp:taxon-name-part></tp:taxon-name></italic> also has a third pigment, the Melaenida-red (K+ purple). This pigment was not found in the Finnish specimens but is sometimes seen in the Central European specimens included in this study and mentioned also by <xref ref-type="bibr" rid="B4">Coppins (1983)</xref> and <xref ref-type="bibr" rid="B5">Czarnota (2007)</xref>. The Melaena-red and Melaenida-red pigments can be intermixed and appear in varying concentrations.</p></tp:treatment-sec><tp:treatment-sec sec-type="Additional specimens studied" id="SECID0EOJCI"><title>Additional specimens studied.</title><p><bold>Czech Republic, Central Bohemia</bold>, Brdy Protected Landscape Area, Míšov, Na Skalách Nature Reserve, old-growth beech forest, small scree with rock outcrops and sparse spruce forest in NW part of the protected area, <named-content xmlns:xlink="http://www.w3.org/1999/xlink" content-type="dwc:verbatimCoordinates" xlink:type="simple"><named-content content-type="geo-json" specific-use="{&#34;type&#34;:&#34;Point&#34;,&#34;coordinates&#34;:[13.765556,49.605556]}" id="NCID0EZJCI" xlink:type="simple">49°36'20"N, 13°45'56"E</named-content></named-content>, 715–740 m, on stump, 2023, Malíček 16287, hb Malíček. <bold>Western Bohemia</bold>, Domažlice, Český les Protected Landscape Area, Pec, Bystřice Nature Reserve, natural mixed forest up to 150 years old, <named-content xmlns:xlink="http://www.w3.org/1999/xlink" content-type="dwc:verbatimCoordinates" xlink:type="simple"><named-content content-type="geo-json" specific-use="{&#34;type&#34;:&#34;Point&#34;,&#34;coordinates&#34;:[12.810833,49.382222]}" id="NCID0EDKCI" xlink:type="simple">49°22'56"N, 12°48'39"E</named-content></named-content>, 650–750 m, on lying decaying trunk, 2015, Malíček 8029 (hb Malíček); ibid., Tachov Lesná: managed spruce forest 1 km NE of Knížecí strom Hill (829 m), <named-content xmlns:xlink="http://www.w3.org/1999/xlink" content-type="dwc:verbatimCoordinates" xlink:type="simple"><named-content content-type="geo-json" specific-use="{&#34;type&#34;:&#34;Point&#34;,&#34;coordinates&#34;:[12.491194,49.770278]}" id="NCID0ELKCI" xlink:type="simple">49°46'13.0"N, 12°29'28.3"E</named-content></named-content>, 750 m, on stump of <italic><tp:taxon-name><tp:taxon-name-part taxon-name-part-type="genus" reg="Picea">Picea</tp:taxon-name-part><tp:taxon-name-part taxon-name-part-type="species" reg="abies">abies</tp:taxon-name-part></tp:taxon-name></italic>, 2019, Malíček 13161 &amp; Rydlo, hb Malíček. <bold>Southern Bohemia</bold>, Prachatice, Šumava National Park, Nová Pec old-growth beech-spruce forest on N-facing slope of Mt Hraničník (1281 m), <named-content xmlns:xlink="http://www.w3.org/1999/xlink" content-type="dwc:verbatimCoordinates" xlink:type="simple"><named-content content-type="geo-json" specific-use="{&#34;type&#34;:&#34;Point&#34;,&#34;coordinates&#34;:[13.904722,48.753611]}" id="NCID0EALCI" xlink:type="simple">48°45'13"N, 13°54'17"E</named-content></named-content>, 1170 m, on decaying wood, 2017, Malíček 11296, hb Malíček. <bold>Eastern Bohemia</bold>, Žďár nad Sázavou, Žďárské vrchy Protected Landscape Area, Svratka managed beech-spruce forest on NW-facing slope of Bubnovaný kopec Hill (780 m), <named-content xmlns:xlink="http://www.w3.org/1999/xlink" content-type="dwc:verbatimCoordinates" xlink:type="simple"><named-content content-type="geo-json" specific-use="{&#34;type&#34;:&#34;Point&#34;,&#34;coordinates&#34;:[16.087139,49.711556]}" id="NCID0EKLCI" xlink:type="simple">49°42'41.6"N, 16°05'13.7"E</named-content></named-content>, 775 m, on stump of <italic><tp:taxon-name><tp:taxon-name-part taxon-name-part-type="genus" reg="Picea">Picea</tp:taxon-name-part><tp:taxon-name-part taxon-name-part-type="species" reg="abies">abies</tp:taxon-name-part></tp:taxon-name></italic>, 2020, Malíček 13865 &amp; Sejfová, hb Malíček. Svratka forest mosaic 0.2 km SSE of Spálený kopec Hill (766 m), <named-content xmlns:xlink="http://www.w3.org/1999/xlink" content-type="dwc:verbatimCoordinates" xlink:type="simple"><named-content content-type="geo-json" specific-use="{&#34;type&#34;:&#34;Point&#34;,&#34;coordinates&#34;:[16.106472,49.724444]}" id="NCID0E4LCI" xlink:type="simple">49°43'28.0"N, 16°06'23.3"E</named-content></named-content>, 755 m, on stump of <italic><tp:taxon-name><tp:taxon-name-part taxon-name-part-type="genus" reg="Picea">Picea</tp:taxon-name-part><tp:taxon-name-part taxon-name-part-type="species" reg="abies">abies</tp:taxon-name-part></tp:taxon-name></italic>, 2020, Malíček 13868 &amp; Sejfová, hb Malíček. Svitavy, Česká Třebová, Psí kuchyně Nature Reserve, old-growth beech forest 0.1 km NW of Psí kuchyně Hill (526 m), <named-content xmlns:xlink="http://www.w3.org/1999/xlink" content-type="dwc:verbatimCoordinates" xlink:type="simple"><named-content content-type="geo-json" specific-use="{&#34;type&#34;:&#34;Point&#34;,&#34;coordinates&#34;:[16.446528,49.843972]}" id="NCID0EQMCI" xlink:type="simple">49°50'38.3"N, 16°26'47.5"E</named-content></named-content>, 505 m, on lying wood of <italic><tp:taxon-name><tp:taxon-name-part taxon-name-part-type="genus" reg="Fagus">Fagus</tp:taxon-name-part><tp:taxon-name-part taxon-name-part-type="species" reg="sylvatica">sylvatica</tp:taxon-name-part></tp:taxon-name></italic>, 2020, Malíček 13975 &amp; Rydlo, hb Malíček. <bold>Silesia</bold>, Beskydy Protected Landscape Area, Horní Lomná, Velký Polom Nature Reserve, valley of a brook with old-growth, beech predominated forest in the E part of the protected area, <named-content xmlns:xlink="http://www.w3.org/1999/xlink" content-type="dwc:verbatimCoordinates" xlink:type="simple"><named-content content-type="geo-json" specific-use="{&#34;type&#34;:&#34;Point&#34;,&#34;coordinates&#34;:[18.683333,49.510000]}" id="NCID0EFNCI" xlink:type="simple">49°30'36"N, 18°41'00"E</named-content></named-content>, 860–910 m, on stump of <italic><tp:taxon-name><tp:taxon-name-part taxon-name-part-type="genus" reg="Picea">Picea</tp:taxon-name-part><tp:taxon-name-part taxon-name-part-type="species" reg="abies">abies</tp:taxon-name-part></tp:taxon-name></italic>, 2021, Malíček 14664 &amp; Sejfová, hb. Malíček; ibid., gorge on NW-facing slope of Mt Velký polom (1067 m), c. <named-content xmlns:xlink="http://www.w3.org/1999/xlink" content-type="dwc:verbatimCoordinates" xlink:type="simple"><named-content content-type="geo-json" specific-use="{&#34;type&#34;:&#34;Point&#34;,&#34;coordinates&#34;:[18.667778,49.506944]}" id="NCID0EYNCI" xlink:type="simple">49°30'25"N, 18°40'04"E</named-content></named-content>, 950–1000 m, on stump, 2021, Malíček 14649, Hlisnikovský &amp; Sejfová, hb Malíček; ibid., Karolinka, Malý Javorník Nature Reserve, old-growth spruce-beech forest, <named-content xmlns:xlink="http://www.w3.org/1999/xlink" content-type="dwc:verbatimCoordinates" xlink:type="simple"><named-content content-type="geo-json" specific-use="{&#34;type&#34;:&#34;Point&#34;,&#34;coordinates&#34;:[18.288472,49.305806]}" id="NCID0EAOCI" xlink:type="simple">49°18'20.9"N, 18°17'18.5"E</named-content></named-content>, 880–970 m, on wood of stump, 2023, Malíček 16392, hb Malíček; ibid., Valašská Bystřice, Kutaný Nature Reserve, old-growth beech-silver fir forest, <named-content xmlns:xlink="http://www.w3.org/1999/xlink" content-type="dwc:verbatimCoordinates" xlink:type="simple"><named-content content-type="geo-json" specific-use="{&#34;type&#34;:&#34;Point&#34;,&#34;coordinates&#34;:[18.100111,49.371000]}" id="NCID0EIOCI" xlink:type="simple">49°22'15.6"N, 18°6'0.4"E</named-content></named-content>, 610–770 m, on fallen wood, 2020, Malíček 14246 &amp; Konečná, hb Malíček. Jeseníky Protected Landscape Area, Karlova Studánka, old-growth spruce forest on SE-facing slope in valley of Bílá Opava Brook, along tourist path 1.1 km NE of Ovčárna, <named-content xmlns:xlink="http://www.w3.org/1999/xlink" content-type="dwc:verbatimCoordinates" xlink:type="simple"><named-content content-type="geo-json" specific-use="{&#34;type&#34;:&#34;Point&#34;,&#34;coordinates&#34;:[17.251667,50.076944]}" id="NCID0EQOCI" xlink:type="simple">50°04'37"N, 17°15'06"E</named-content></named-content>, 1170–1200 m, on roots of <italic><tp:taxon-name><tp:taxon-name-part taxon-name-part-type="genus" reg="Picea">Picea</tp:taxon-name-part><tp:taxon-name-part taxon-name-part-type="species" reg="abies">abies</tp:taxon-name-part></tp:taxon-name></italic>, 2015, Malíček 8547, hb. Malíček.</p><p><bold>Finland, Pohjois-Karjala</bold>, Lieksa, Koli National Park (plot 9), East side, old-growth forest, on wood of fallen <italic><tp:taxon-name><tp:taxon-name-part taxon-name-part-type="genus" reg="Picea">Picea</tp:taxon-name-part><tp:taxon-name-part taxon-name-part-type="species" reg="abies">abies</tp:taxon-name-part></tp:taxon-name></italic> (decay stage 2), <named-content xmlns:xlink="http://www.w3.org/1999/xlink" content-type="dwc:verbatimCoordinates" xlink:type="simple"><named-content content-type="geo-json" specific-use="{&#34;type&#34;:&#34;Point&#34;,&#34;coordinates&#34;:[29.814000,63.103300]}" id="NCID0ESPCI" xlink:type="simple">63.1033°N, 29.8140°E</named-content></named-content>, 2013, Kantelinen 1971 (DNA A589), H; ibid., Kantelinen 1974 (DNA A588), H; ibid., Kantelinen 1921 (DNA A572), H. <bold>Etelä-Häme</bold>, Hämeenlinna, Evo (plot 8), protected old managed forest, on wood of a <italic><tp:taxon-name><tp:taxon-name-part taxon-name-part-type="genus" reg="Picea">Picea</tp:taxon-name-part><tp:taxon-name-part taxon-name-part-type="species" reg="abies">abies</tp:taxon-name-part></tp:taxon-name></italic> stump (decay stage 5), <named-content xmlns:xlink="http://www.w3.org/1999/xlink" content-type="dwc:verbatimCoordinates" xlink:type="simple"><named-content content-type="geo-json" specific-use="{&#34;type&#34;:&#34;Point&#34;,&#34;coordinates&#34;:[25.136300,61.208800]}" id="NCID0EHQCI" xlink:type="simple">61.2088°N, 25.1363°E</named-content></named-content>, 2013, Kantelinen 2851 (DNA A769), H; ibid., Kantelinen 2881 (decay stage 4, DNA A764), H.</p><p><bold>Slovakia</bold>, Eastern Slovakia, Bukovské vrchy Mts., Nová Sedlica, protected area Stužica, NNE-facing slope of Temný vršok Mt. (838 m), old-growth beech forest, <named-content xmlns:xlink="http://www.w3.org/1999/xlink" content-type="dwc:verbatimCoordinates" xlink:type="simple"><named-content content-type="geo-json" specific-use="{&#34;type&#34;:&#34;Point&#34;,&#34;coordinates&#34;:[22.540556,49.069722]}" id="NCID0ETQCI" xlink:type="simple">49°04'11"N, 22°32'26"E</named-content></named-content>, 750–820 m, on stump of <italic><tp:taxon-name><tp:taxon-name-part taxon-name-part-type="genus" reg="Abies">Abies</tp:taxon-name-part><tp:taxon-name-part taxon-name-part-type="species" reg="alba">alba</tp:taxon-name-part></tp:taxon-name></italic>, 2013, Malíček 6511 &amp; Vondrák, hb Malíček.</p></tp:treatment-sec><tp:treatment-sec><!--Section generated to contain objects referenced in tp:taxon-treatment.--><fig id="F3" position="float" orientation="portrait"><object-id xmlns:xlink="http://www.w3.org/1999/xlink" content-type="doi" xlink:type="simple">10.3897/mycokeys.106.123484.figure3</object-id><object-id xmlns:xlink="http://www.w3.org/1999/xlink" content-type="zenodo_dep_id" xlink:type="simple">12678240</object-id><object-id xmlns:xlink="http://www.w3.org/1999/xlink" content-type="arpha" xlink:type="simple">EEE3B66F-C93C-5518-880D-9E65EB00E304</object-id><label>Figure 3.</label><caption><p>Morphological and anatomical features <bold>A, B</bold><italic><tp:taxon-name><tp:taxon-name-part taxon-name-part-type="genus" reg="Micarea">Micarea</tp:taxon-name-part><tp:taxon-name-part taxon-name-part-type="species" reg="eurasiatica">eurasiatica</tp:taxon-name-part></tp:taxon-name></italic> sp. nov. (Thor 40053) <bold>A</bold> habit <bold>B</bold> apothecial section in water <bold>C, D</bold><italic><tp:taxon-name><tp:taxon-name-part taxon-name-part-type="genus" reg="Micarea">Micarea</tp:taxon-name-part><tp:taxon-name-part taxon-name-part-type="species" reg="melaeniza">melaeniza</tp:taxon-name-part></tp:taxon-name></italic> (Holotype) <bold>C</bold> habit, apothecia and pycnidia <bold>D</bold> apothecial section in water <bold>E–G</bold><italic><tp:taxon-name><tp:taxon-name-part taxon-name-part-type="genus" reg="Micarea">Micarea</tp:taxon-name-part><tp:taxon-name-part taxon-name-part-type="species" reg="nigella">nigella</tp:taxon-name-part></tp:taxon-name></italic> (Holotype) <bold>E</bold> apothecial section in K <bold>F</bold> apothecial section in water <bold>G</bold> drawing of <italic><tp:taxon-name><tp:taxon-name-part taxon-name-part-type="genus" reg="Micarea">M.</tp:taxon-name-part><tp:taxon-name-part taxon-name-part-type="species" reg="nigella">nigella</tp:taxon-name-part></tp:taxon-name></italic> pycnidia on dead wood (Kantelinen 1974, H), Ga.) Mesopycnidia extruding mesoconidia, Gb.) Mesoconidia are cylindrical, ellipsoid, sometimes biguttulate. Photos and drawing Kantelinen. Scale bars: Habit 0.5 mm (<bold>A, C</bold>); Apothecial sections 100 µm (<bold>B, C, E, F</bold>); Drawing Ga 100 µm, Gb 1 µm.</p></caption><graphic xmlns:xlink="http://www.w3.org/1999/xlink" xlink:href="mycokeys-106-327-g003.jpg" position="float" orientation="portrait" xlink:type="simple" id="oo_1085151.jpg"><uri content-type="original_file" xlink:type="simple">https://binary.pensoft.net/fig/1085151</uri></graphic></fig><fig id="F2" position="float" orientation="portrait"><object-id xmlns:xlink="http://www.w3.org/1999/xlink" content-type="doi" xlink:type="simple">10.3897/mycokeys.106.123484.figure2</object-id><object-id xmlns:xlink="http://www.w3.org/1999/xlink" content-type="zenodo_dep_id" xlink:type="simple">12678238</object-id><object-id xmlns:xlink="http://www.w3.org/1999/xlink" content-type="arpha" xlink:type="simple">DC7F8E6D-52EE-5340-9A65-87CE1FE65241</object-id><label>Figure 2.</label><caption><p>Bayesian tree of the <italic><tp:taxon-name><tp:taxon-name-part taxon-name-part-type="genus" reg="Micarea">Micarea</tp:taxon-name-part><tp:taxon-name-part taxon-name-part-type="species" reg="melaeniza">melaeniza</tp:taxon-name-part></tp:taxon-name></italic> -group and similar-looking species based on mtSSU and ITS sequences. Bayesian posterior probabilities are always indicated near the branches together with bootstrap support when less than 80 (e.g. 0.70/63).</p></caption><graphic xmlns:xlink="http://www.w3.org/1999/xlink" xlink:href="mycokeys-106-327-g002.jpg" position="float" orientation="portrait" xlink:type="simple" id="oo_1085150.jpg"><uri content-type="original_file" xlink:type="simple">https://binary.pensoft.net/fig/1085150</uri></graphic></fig><table-wrap id="T1" position="float" orientation="portrait"><label>Table 1.</label><caption><p>List of <italic><tp:taxon-name><tp:taxon-name-part taxon-name-part-type="genus" reg="Micarea">Micarea</tp:taxon-name-part></tp:taxon-name></italic> specimens used in the phylogenetic analysis with locality, voucher information and GenBank accession numbers.</p></caption><table id="TID0ERFAI" rules="all"><tbody><tr><th rowspan="1" colspan="1">Taxon</th><th rowspan="1" colspan="1">Locality</th><th rowspan="1" colspan="1">Voucher information, sequence ID</th><th rowspan="1" colspan="1">mtSSU</th><th rowspan="1" colspan="1">ITS</th></tr><tr><td rowspan="1" colspan="1">
                  <italic>
                    <tp:taxon-name><tp:taxon-name-part taxon-name-part-type="genus" reg="Micarea">M.</tp:taxon-name-part><tp:taxon-name-part taxon-name-part-type="species" reg="anterior">anterior</tp:taxon-name-part></tp:taxon-name>
                  </italic>
                </td><td rowspan="1" colspan="1">Finland</td><td rowspan="1" colspan="1">Kantelinen 199 (H), A265</td><td rowspan="1" colspan="1" style="color: #4d4d38">
                  <ext-link xmlns:xlink="http://www.w3.org/1999/xlink" xlink:href="PP811702" ext-link-type="gen" xlink:type="simple">PP811702</ext-link>
                </td><td rowspan="1" colspan="1" style="color: #4d4d38">
                  <ext-link xmlns:xlink="http://www.w3.org/1999/xlink" xlink:href="PP811675" ext-link-type="gen" xlink:type="simple">PP811675</ext-link>
                </td></tr><tr><td rowspan="1" colspan="1">
                  <italic>
                    <tp:taxon-name><tp:taxon-name-part taxon-name-part-type="genus" reg="Micarea">M.</tp:taxon-name-part><tp:taxon-name-part taxon-name-part-type="species" reg="botryoides">botryoides</tp:taxon-name-part></tp:taxon-name>
                  </italic>
                </td><td rowspan="1" colspan="1">Norway</td><td rowspan="1" colspan="1">Andersen 79b (BG)</td><td rowspan="1" colspan="1" style="color: #4d4d38">
                  <ext-link xmlns:xlink="http://www.w3.org/1999/xlink" xlink:href="AY567741" ext-link-type="gen" xlink:type="simple">AY567741</ext-link>
                </td><td rowspan="1" colspan="1" style="color: #4d4d38">
                  <ext-link xmlns:xlink="http://www.w3.org/1999/xlink" xlink:href="AY756471" ext-link-type="gen" xlink:type="simple">AY756471</ext-link>
                </td></tr><tr><td rowspan="1" colspan="1">
                  <italic>
                    <tp:taxon-name><tp:taxon-name-part taxon-name-part-type="genus" reg="Micarea">M.</tp:taxon-name-part><tp:taxon-name-part taxon-name-part-type="species" reg="byssacea">byssacea</tp:taxon-name-part></tp:taxon-name>
                  </italic>
                </td><td rowspan="1" colspan="1">Finland</td><td rowspan="1" colspan="1">Kantelinen (Launis) 289103 (H), A98</td><td rowspan="1" colspan="1" style="color: #4d4d38">
                  <ext-link xmlns:xlink="http://www.w3.org/1999/xlink" xlink:href="MG707768" ext-link-type="gen" xlink:type="simple">MG707768</ext-link>
                </td><td rowspan="1" colspan="1" style="color: #4d4d38">
                  <ext-link xmlns:xlink="http://www.w3.org/1999/xlink" xlink:href="MG521562" ext-link-type="gen" xlink:type="simple">MG521562</ext-link>
                </td></tr><tr><td rowspan="1" colspan="1">
                  <italic>
                    <tp:taxon-name><tp:taxon-name-part taxon-name-part-type="genus" reg="Micarea">M.</tp:taxon-name-part><tp:taxon-name-part taxon-name-part-type="species" reg="contexta">contexta</tp:taxon-name-part></tp:taxon-name>
                  </italic>
                </td><td rowspan="1" colspan="1">Finland</td><td rowspan="1" colspan="1">Kantelinen 1914 (H), A569</td><td rowspan="1" colspan="1" style="color: #4d4d38">
                  <ext-link xmlns:xlink="http://www.w3.org/1999/xlink" xlink:href="PP811722" ext-link-type="gen" xlink:type="simple">PP811722</ext-link>
                </td><td rowspan="1" colspan="1" style="color: #4d4d38">
                  <ext-link xmlns:xlink="http://www.w3.org/1999/xlink" xlink:href="PP811692" ext-link-type="gen" xlink:type="simple">PP811692</ext-link>
                </td></tr><tr><td rowspan="1" colspan="1">
                  <italic>
                    <tp:taxon-name><tp:taxon-name-part taxon-name-part-type="genus" reg="Micarea">M.</tp:taxon-name-part><tp:taxon-name-part taxon-name-part-type="species" reg="deminuta">deminuta</tp:taxon-name-part></tp:taxon-name>
                  </italic>
                </td><td rowspan="1" colspan="1">Japan</td><td rowspan="1" colspan="1">Thor 40245 (UPS), A926</td><td rowspan="1" colspan="1" style="color: #4d4d38">
                  <ext-link xmlns:xlink="http://www.w3.org/1999/xlink" xlink:href="PP811719" ext-link-type="gen" xlink:type="simple">PP811719</ext-link>
                </td><td rowspan="1" colspan="1" style="color: #4d4d38">
                  <ext-link xmlns:xlink="http://www.w3.org/1999/xlink" xlink:href="PP811689" ext-link-type="gen" xlink:type="simple">PP811689</ext-link>
                </td></tr><tr><td rowspan="1" colspan="1">
                  <italic>
                    <tp:taxon-name><tp:taxon-name-part taxon-name-part-type="genus" reg="Micarea">M.</tp:taxon-name-part><tp:taxon-name-part taxon-name-part-type="species" reg="deminuta">deminuta</tp:taxon-name-part></tp:taxon-name>
                  </italic>
                </td><td rowspan="1" colspan="1">Czech Republic</td><td rowspan="1" colspan="1">Palice 6745 &amp; Voříšková (PRA)</td><td rowspan="1" colspan="1" style="color: #4d4d38">
                  <ext-link xmlns:xlink="http://www.w3.org/1999/xlink" xlink:href="AY756446" ext-link-type="gen" xlink:type="simple">AY756446</ext-link>
                </td><td rowspan="1" colspan="1" style="color: #4d4d38">
                  <ext-link xmlns:xlink="http://www.w3.org/1999/xlink" xlink:href="AY756474" ext-link-type="gen" xlink:type="simple">AY756474</ext-link>
                </td></tr><tr><td rowspan="1" colspan="1">
                  <italic>
                    <tp:taxon-name><tp:taxon-name-part taxon-name-part-type="genus" reg="Micarea">M.</tp:taxon-name-part><tp:taxon-name-part taxon-name-part-type="species" reg="denigrata">denigrata</tp:taxon-name-part></tp:taxon-name>
                  </italic>
                </td><td rowspan="1" colspan="1">Finland</td><td rowspan="1" colspan="1">Kantelinen 723 (H), A686</td><td rowspan="1" colspan="1" style="color: #4d4d38">
                  <ext-link xmlns:xlink="http://www.w3.org/1999/xlink" xlink:href="PP811721" ext-link-type="gen" xlink:type="simple">PP811721</ext-link>
                </td><td rowspan="1" colspan="1" style="color: #4d4d38">
                  <ext-link xmlns:xlink="http://www.w3.org/1999/xlink" xlink:href="PP811691" ext-link-type="gen" xlink:type="simple">PP811691</ext-link>
                </td></tr><tr><td rowspan="1" colspan="1">
                  <italic>
                    <tp:taxon-name><tp:taxon-name-part taxon-name-part-type="genus" reg="Micarea">M.</tp:taxon-name-part><tp:taxon-name-part taxon-name-part-type="species" reg="doliiformis">doliiformis</tp:taxon-name-part></tp:taxon-name>
                  </italic>
                </td><td rowspan="1" colspan="1">UK, Wales</td><td rowspan="1" colspan="1">Orange, LG database 29 (LG)</td><td rowspan="1" colspan="1" style="color: #4d4d38">
                  <ext-link xmlns:xlink="http://www.w3.org/1999/xlink" xlink:href="GU138666" ext-link-type="gen" xlink:type="simple">GU138666</ext-link>
                </td><td rowspan="1" colspan="1"/></tr><tr><td rowspan="1" colspan="1">
                  <italic>
                    <tp:taxon-name><tp:taxon-name-part taxon-name-part-type="genus" reg="Micarea">M.</tp:taxon-name-part><tp:taxon-name-part taxon-name-part-type="species" reg="doliiformis">doliiformis</tp:taxon-name-part></tp:taxon-name>
                  </italic>
                </td><td rowspan="1" colspan="1">UK</td><td rowspan="1" colspan="1">Andersen 178a (BG)</td><td rowspan="1" colspan="1"/><td rowspan="1" colspan="1" style="color: #4d4d38">
                  <ext-link xmlns:xlink="http://www.w3.org/1999/xlink" xlink:href="HQ650654" ext-link-type="gen" xlink:type="simple">HQ650654</ext-link>
                </td></tr><tr><td rowspan="1" colspan="1"><italic><tp:taxon-name><tp:taxon-name-part taxon-name-part-type="genus" reg="Micarea">M.</tp:taxon-name-part><tp:taxon-name-part taxon-name-part-type="species" reg="eurasiatica">eurasiatica</tp:taxon-name-part></tp:taxon-name></italic> sp. nov.</td><td rowspan="1" colspan="1">Finland</td><td rowspan="1" colspan="1"><italic>Kantelinen</italic> 2729 (H), A466</td><td rowspan="1" colspan="1" style="color: #4d4d38">
                  <ext-link xmlns:xlink="http://www.w3.org/1999/xlink" xlink:href="PP811712" ext-link-type="gen" xlink:type="simple">PP811712</ext-link>
                </td><td rowspan="1" colspan="1" style="color: #4d4d38">
                  <ext-link xmlns:xlink="http://www.w3.org/1999/xlink" xlink:href="PP811684" ext-link-type="gen" xlink:type="simple">PP811684</ext-link>
                </td></tr><tr><td rowspan="1" colspan="1"><italic><tp:taxon-name><tp:taxon-name-part taxon-name-part-type="genus" reg="Micarea">M.</tp:taxon-name-part><tp:taxon-name-part taxon-name-part-type="species" reg="eurasiatica">eurasiatica</tp:taxon-name-part></tp:taxon-name></italic> sp. nov.</td><td rowspan="1" colspan="1">Japan</td><td rowspan="1" colspan="1"><italic>Thor</italic> 40053 (UPS) A914, holotype</td><td rowspan="1" colspan="1" style="color: #4d4d38">
                  <ext-link xmlns:xlink="http://www.w3.org/1999/xlink" xlink:href="PP811720" ext-link-type="gen" xlink:type="simple">PP811720</ext-link>
                </td><td rowspan="1" colspan="1" style="color: #4d4d38">
                  <ext-link xmlns:xlink="http://www.w3.org/1999/xlink" xlink:href="PP811690" ext-link-type="gen" xlink:type="simple">PP811690</ext-link>
                </td></tr><tr><td rowspan="1" colspan="1">
                  <italic>
                    <tp:taxon-name><tp:taxon-name-part taxon-name-part-type="genus" reg="Micarea">M.</tp:taxon-name-part><tp:taxon-name-part taxon-name-part-type="species" reg="eximia">eximia</tp:taxon-name-part></tp:taxon-name>
                  </italic>
                </td><td rowspan="1" colspan="1">Finland</td><td rowspan="1" colspan="1">Kantelinen 3785 (H), A785</td><td rowspan="1" colspan="1" style="color: #4d4d38">
                  <ext-link xmlns:xlink="http://www.w3.org/1999/xlink" xlink:href="MT982134" ext-link-type="gen" xlink:type="simple">MT982134</ext-link>
                </td><td rowspan="1" colspan="1" style="color: #4d4d38">
                  <ext-link xmlns:xlink="http://www.w3.org/1999/xlink" xlink:href="MT981600" ext-link-type="gen" xlink:type="simple">MT981600</ext-link>
                </td></tr><tr><td rowspan="1" colspan="1">
                  <italic>
                    <tp:taxon-name><tp:taxon-name-part taxon-name-part-type="genus" reg="Micarea">M.</tp:taxon-name-part><tp:taxon-name-part taxon-name-part-type="species" reg="globulosella">globulosella</tp:taxon-name-part></tp:taxon-name>
                  </italic>
                </td><td rowspan="1" colspan="1">Finland</td><td rowspan="1" colspan="1">Kantelinen (Launis) 67114 (H), A243</td><td rowspan="1" colspan="1" style="color: #4d4d38">
                  <ext-link xmlns:xlink="http://www.w3.org/1999/xlink" xlink:href="MG707744" ext-link-type="gen" xlink:type="simple">MG707744</ext-link>
                </td><td rowspan="1" colspan="1" style="color: #4d4d38">
                  <ext-link xmlns:xlink="http://www.w3.org/1999/xlink" xlink:href="MG521547" ext-link-type="gen" xlink:type="simple">MG521547</ext-link>
                </td></tr><tr><td rowspan="1" colspan="1">
                  <italic>
                    <tp:taxon-name><tp:taxon-name-part taxon-name-part-type="genus" reg="Micarea">M.</tp:taxon-name-part><tp:taxon-name-part taxon-name-part-type="species" reg="incrassata">incrassata</tp:taxon-name-part></tp:taxon-name>
                  </italic>
                </td><td rowspan="1" colspan="1">Finland</td><td rowspan="1" colspan="1"><italic>Kantelinen</italic> 90 (H), A90</td><td rowspan="1" colspan="1" style="color: #4d4d38">
                  <ext-link xmlns:xlink="http://www.w3.org/1999/xlink" xlink:href="MT982132" ext-link-type="gen" xlink:type="simple">MT982132</ext-link>
                </td><td rowspan="1" colspan="1" style="color: #4d4d38">
                  <ext-link xmlns:xlink="http://www.w3.org/1999/xlink" xlink:href="MT981598" ext-link-type="gen" xlink:type="simple">MT981598</ext-link>
                </td></tr><tr><td rowspan="1" colspan="1"><italic><tp:taxon-name><tp:taxon-name-part taxon-name-part-type="genus" reg="Micarea">Micarea</tp:taxon-name-part></tp:taxon-name></italic> sp.
            </td><td rowspan="1" colspan="1">Finland</td><td rowspan="1" colspan="1"><italic>Kantelinen</italic> 2640 (H), A487</td><td rowspan="1" colspan="1" style="color: #4d4d38">
                  <ext-link xmlns:xlink="http://www.w3.org/1999/xlink" xlink:href="PP811703" ext-link-type="gen" xlink:type="simple">PP811703</ext-link>
                </td><td rowspan="1" colspan="1" style="color: #4d4d38">
                  <ext-link xmlns:xlink="http://www.w3.org/1999/xlink" xlink:href="PP811676" ext-link-type="gen" xlink:type="simple">PP811676</ext-link>
                </td></tr><tr><td rowspan="1" colspan="1">
                  <italic>
                    <tp:taxon-name><tp:taxon-name-part taxon-name-part-type="genus" reg="Micarea">M.</tp:taxon-name-part><tp:taxon-name-part taxon-name-part-type="species" reg="melaeniza">melaeniza</tp:taxon-name-part></tp:taxon-name>
                  </italic>
                </td><td rowspan="1" colspan="1">Finland</td><td rowspan="1" colspan="1"><italic>Kantelinen</italic> 2430 (H), A772</td><td rowspan="1" colspan="1" style="color: #4d4d38">
                  <ext-link xmlns:xlink="http://www.w3.org/1999/xlink" xlink:href="PP811709" ext-link-type="gen" xlink:type="simple">PP811709</ext-link>
                </td><td rowspan="1" colspan="1" style="color: #4d4d38">
                  <ext-link xmlns:xlink="http://www.w3.org/1999/xlink" xlink:href="PP811682" ext-link-type="gen" xlink:type="simple">PP811682</ext-link>
                </td></tr><tr><td rowspan="1" colspan="1">
                  <italic>
                    <tp:taxon-name><tp:taxon-name-part taxon-name-part-type="genus" reg="Micarea">M.</tp:taxon-name-part><tp:taxon-name-part taxon-name-part-type="species" reg="melaeniza">melaeniza</tp:taxon-name-part></tp:taxon-name>
                  </italic>
                </td><td rowspan="1" colspan="1">Ukraine</td><td rowspan="1" colspan="1"><italic>Vondrák</italic> 21921 (PRA)</td><td rowspan="1" colspan="1" style="color: #4d4d38">
                  <ext-link xmlns:xlink="http://www.w3.org/1999/xlink" xlink:href="PP811724" ext-link-type="gen" xlink:type="simple">PP811724</ext-link>
                </td><td rowspan="1" colspan="1" style="color: #4d4d38">
                  <ext-link xmlns:xlink="http://www.w3.org/1999/xlink" xlink:href="PP811694" ext-link-type="gen" xlink:type="simple">PP811694</ext-link>
                </td></tr><tr><td rowspan="1" colspan="1">
                  <italic>
                    <tp:taxon-name><tp:taxon-name-part taxon-name-part-type="genus" reg="Micarea">M.</tp:taxon-name-part><tp:taxon-name-part taxon-name-part-type="species" reg="melaeniza">melaeniza</tp:taxon-name-part></tp:taxon-name>
                  </italic>
                </td><td rowspan="1" colspan="1">Russia</td><td rowspan="1" colspan="1"><italic>Vondrák</italic> 23358 (PRA)</td><td rowspan="1" colspan="1" style="color: #4d4d38">
                  <ext-link xmlns:xlink="http://www.w3.org/1999/xlink" xlink:href="PP811725" ext-link-type="gen" xlink:type="simple">PP811725</ext-link>
                </td><td rowspan="1" colspan="1" style="color: #4d4d38">
                  <ext-link xmlns:xlink="http://www.w3.org/1999/xlink" xlink:href="PP811695" ext-link-type="gen" xlink:type="simple">PP811695</ext-link>
                </td></tr><tr><td rowspan="1" colspan="1"><italic><tp:taxon-name><tp:taxon-name-part taxon-name-part-type="genus" reg="Micarea">M.</tp:taxon-name-part><tp:taxon-name-part taxon-name-part-type="species" reg="melaeniza">melaeniza</tp:taxon-name-part></tp:taxon-name></italic> (<italic><tp:taxon-name><tp:taxon-name-part taxon-name-part-type="genus" reg="Micarea">M.</tp:taxon-name-part><tp:taxon-name-part taxon-name-part-type="species" reg="nigella">nigella</tp:taxon-name-part></tp:taxon-name></italic> in GenBank)</td><td rowspan="1" colspan="1">Czech Republic</td><td rowspan="1" colspan="1"><italic>Palice</italic> 32013 (PRA)</td><td rowspan="1" colspan="1" style="color: #4d4d38">
                  <ext-link xmlns:xlink="http://www.w3.org/1999/xlink" xlink:href="OQ646318" ext-link-type="gen" xlink:type="simple">OQ646318</ext-link>
                </td><td rowspan="1" colspan="1"/></tr><tr><td rowspan="1" colspan="1">
                  <italic>
                    <tp:taxon-name><tp:taxon-name-part taxon-name-part-type="genus" reg="Micarea">M.</tp:taxon-name-part><tp:taxon-name-part taxon-name-part-type="species" reg="misella">misella</tp:taxon-name-part></tp:taxon-name>
                  </italic>
                </td><td rowspan="1" colspan="1">Finland</td><td rowspan="1" colspan="1"><italic>Kantelinen</italic> (Launis) 108111 (H), A264</td><td rowspan="1" colspan="1" style="color: #4d4d38">
                  <ext-link xmlns:xlink="http://www.w3.org/1999/xlink" xlink:href="MG707742" ext-link-type="gen" xlink:type="simple">MG707742</ext-link>
                </td><td rowspan="1" colspan="1" style="color: #4d4d38">
                  <ext-link xmlns:xlink="http://www.w3.org/1999/xlink" xlink:href="MG521545" ext-link-type="gen" xlink:type="simple">MG521545</ext-link>
                </td></tr><tr><td rowspan="1" colspan="1">
                  <italic>
                    <tp:taxon-name><tp:taxon-name-part taxon-name-part-type="genus" reg="Micarea">M.</tp:taxon-name-part><tp:taxon-name-part taxon-name-part-type="species" reg="nigella">nigella</tp:taxon-name-part></tp:taxon-name>
                  </italic>
                </td><td rowspan="1" colspan="1">Finland</td><td rowspan="1" colspan="1"><italic>Kantelinen</italic> 1971 (H), A589</td><td rowspan="1" colspan="1" style="color: #4d4d38">
                  <ext-link xmlns:xlink="http://www.w3.org/1999/xlink" xlink:href="PP811706" ext-link-type="gen" xlink:type="simple">PP811706</ext-link>
                </td><td rowspan="1" colspan="1" style="color: #4d4d38">
                  <ext-link xmlns:xlink="http://www.w3.org/1999/xlink" xlink:href="PP811679" ext-link-type="gen" xlink:type="simple">PP811679</ext-link>
                </td></tr><tr><td rowspan="1" colspan="1">
                  <italic>
                    <tp:taxon-name><tp:taxon-name-part taxon-name-part-type="genus" reg="Micarea">M.</tp:taxon-name-part><tp:taxon-name-part taxon-name-part-type="species" reg="nigella">nigella</tp:taxon-name-part></tp:taxon-name>
                  </italic>
                </td><td rowspan="1" colspan="1">Finland</td><td rowspan="1" colspan="1"><italic>Kantelinen</italic> 1974 (H), A588</td><td rowspan="1" colspan="1" style="color: #4d4d38">
                  <ext-link xmlns:xlink="http://www.w3.org/1999/xlink" xlink:href="PP811714" ext-link-type="gen" xlink:type="simple">PP811714</ext-link>
                </td><td rowspan="1" colspan="1" style="color: #4d4d38">
                  <ext-link xmlns:xlink="http://www.w3.org/1999/xlink" xlink:href="PP811686" ext-link-type="gen" xlink:type="simple">PP811686</ext-link>
                </td></tr><tr><td rowspan="1" colspan="1">
                  <italic>
                    <tp:taxon-name><tp:taxon-name-part taxon-name-part-type="genus" reg="Micarea">M.</tp:taxon-name-part><tp:taxon-name-part taxon-name-part-type="species" reg="nigella">nigella</tp:taxon-name-part></tp:taxon-name>
                  </italic>
                </td><td rowspan="1" colspan="1">Finland</td><td rowspan="1" colspan="1"><italic>Kantelinen</italic> 1921 (H), A572</td><td rowspan="1" colspan="1" style="color: #4d4d38">
                  <ext-link xmlns:xlink="http://www.w3.org/1999/xlink" xlink:href="PP811715" ext-link-type="gen" xlink:type="simple">PP811715</ext-link>
                </td><td rowspan="1" colspan="1" style="color: #4d4d38">
                  <ext-link xmlns:xlink="http://www.w3.org/1999/xlink" xlink:href="PP811687" ext-link-type="gen" xlink:type="simple">PP811687</ext-link>
                </td></tr><tr><td rowspan="1" colspan="1">
                  <italic>
                    <tp:taxon-name><tp:taxon-name-part taxon-name-part-type="genus" reg="Micarea">M.</tp:taxon-name-part><tp:taxon-name-part taxon-name-part-type="species" reg="nigella">nigella</tp:taxon-name-part></tp:taxon-name>
                  </italic>
                </td><td rowspan="1" colspan="1">Czech Republic</td><td rowspan="1" colspan="1"><italic>Malíček</italic> 16287</td><td rowspan="1" colspan="1" style="color: #4d4d38">
                  <ext-link xmlns:xlink="http://www.w3.org/1999/xlink" xlink:href="PP811726" ext-link-type="gen" xlink:type="simple">PP811726</ext-link>
                </td><td rowspan="1" colspan="1" style="color: #4d4d38">
                  <ext-link xmlns:xlink="http://www.w3.org/1999/xlink" xlink:href="PP811696" ext-link-type="gen" xlink:type="simple">PP811696</ext-link>
                </td></tr><tr><td rowspan="1" colspan="1">
                  <italic>
                    <tp:taxon-name><tp:taxon-name-part taxon-name-part-type="genus" reg="Micarea">M.</tp:taxon-name-part><tp:taxon-name-part taxon-name-part-type="species" reg="nigella">nigella</tp:taxon-name-part></tp:taxon-name>
                  </italic>
                </td><td rowspan="1" colspan="1">Czech Republic</td><td rowspan="1" colspan="1"><italic>Malíček</italic> 14664</td><td rowspan="1" colspan="1" style="color: #4d4d38">
                  <ext-link xmlns:xlink="http://www.w3.org/1999/xlink" xlink:href="PP811729" ext-link-type="gen" xlink:type="simple">PP811729</ext-link>
                </td><td rowspan="1" colspan="1" style="color: #4d4d38">
                  <ext-link xmlns:xlink="http://www.w3.org/1999/xlink" xlink:href="PP811698" ext-link-type="gen" xlink:type="simple">PP811698</ext-link>
                </td></tr><tr><td rowspan="1" colspan="1">
                  <italic>
                    <tp:taxon-name><tp:taxon-name-part taxon-name-part-type="genus" reg="Micarea">M.</tp:taxon-name-part><tp:taxon-name-part taxon-name-part-type="species" reg="osloensis">osloensis</tp:taxon-name-part></tp:taxon-name>
                  </italic>
                </td><td rowspan="1" colspan="1">Finland</td><td rowspan="1" colspan="1"><italic>Kantelinen</italic> 1685 (H), A574</td><td rowspan="1" colspan="1" style="color: #4d4d38">
                  <ext-link xmlns:xlink="http://www.w3.org/1999/xlink" xlink:href="PP811704" ext-link-type="gen" xlink:type="simple">PP811704</ext-link>
                </td><td rowspan="1" colspan="1" style="color: #4d4d38">
                  <ext-link xmlns:xlink="http://www.w3.org/1999/xlink" xlink:href="PP811677" ext-link-type="gen" xlink:type="simple">PP811677</ext-link>
                </td></tr><tr><td rowspan="1" colspan="1">
                  <italic>
                    <tp:taxon-name><tp:taxon-name-part taxon-name-part-type="genus" reg="Micarea">M.</tp:taxon-name-part><tp:taxon-name-part taxon-name-part-type="species" reg="osloensis">osloensis</tp:taxon-name-part></tp:taxon-name>
                  </italic>
                </td><td rowspan="1" colspan="1">Finland</td><td rowspan="1" colspan="1"><italic>Kantelinen</italic> 1865 (H), A575</td><td rowspan="1" colspan="1" style="color: #4d4d38">
                  <ext-link xmlns:xlink="http://www.w3.org/1999/xlink" xlink:href="PP811705" ext-link-type="gen" xlink:type="simple">PP811705</ext-link>
                </td><td rowspan="1" colspan="1" style="color: #4d4d38">
                  <ext-link xmlns:xlink="http://www.w3.org/1999/xlink" xlink:href="PP811678" ext-link-type="gen" xlink:type="simple">PP811678</ext-link>
                </td></tr><tr><td rowspan="1" colspan="1">
                  <italic>
                    <tp:taxon-name><tp:taxon-name-part taxon-name-part-type="genus" reg="Micarea">M.</tp:taxon-name-part><tp:taxon-name-part taxon-name-part-type="species" reg="osloensis">osloensis</tp:taxon-name-part></tp:taxon-name>
                  </italic>
                </td><td rowspan="1" colspan="1">Finland</td><td rowspan="1" colspan="1"><italic>Kantelinen</italic> 1909 (H), A583</td><td rowspan="1" colspan="1" style="color: #4d4d38">
                  <ext-link xmlns:xlink="http://www.w3.org/1999/xlink" xlink:href="PP811717" ext-link-type="gen" xlink:type="simple">PP811717</ext-link>
                </td><td rowspan="1" colspan="1"/></tr><tr><td rowspan="1" colspan="1">
                  <italic>
                    <tp:taxon-name><tp:taxon-name-part taxon-name-part-type="genus" reg="Micarea">M.</tp:taxon-name-part><tp:taxon-name-part taxon-name-part-type="species" reg="osloensis">osloensis</tp:taxon-name-part></tp:taxon-name>
                  </italic>
                </td><td rowspan="1" colspan="1">Finland</td><td rowspan="1" colspan="1"><italic>Kantelinen</italic> 2899 (H), A736</td><td rowspan="1" colspan="1" style="color: #4d4d38">
                  <ext-link xmlns:xlink="http://www.w3.org/1999/xlink" xlink:href="PP811716" ext-link-type="gen" xlink:type="simple">PP811716</ext-link>
                </td><td rowspan="1" colspan="1" style="color: #4d4d38">
                  <ext-link xmlns:xlink="http://www.w3.org/1999/xlink" xlink:href="PP811688" ext-link-type="gen" xlink:type="simple">PP811688</ext-link>
                </td></tr><tr><td rowspan="1" colspan="1">
                  <italic>
                    <tp:taxon-name><tp:taxon-name-part taxon-name-part-type="genus" reg="Micarea">M.</tp:taxon-name-part><tp:taxon-name-part taxon-name-part-type="species" reg="osloensis">osloensis</tp:taxon-name-part></tp:taxon-name>
                  </italic>
                </td><td rowspan="1" colspan="1">Finland</td><td rowspan="1" colspan="1"><italic>Kantelinen</italic> 1923 (H), A573</td><td rowspan="1" colspan="1" style="color: #4d4d38">
                  <ext-link xmlns:xlink="http://www.w3.org/1999/xlink" xlink:href="PP811713" ext-link-type="gen" xlink:type="simple">PP811713</ext-link>
                </td><td rowspan="1" colspan="1" style="color: #4d4d38">
                  <ext-link xmlns:xlink="http://www.w3.org/1999/xlink" xlink:href="PP811685" ext-link-type="gen" xlink:type="simple">PP811685</ext-link>
                </td></tr><tr><td rowspan="1" colspan="1">
                  <italic>
                    <tp:taxon-name><tp:taxon-name-part taxon-name-part-type="genus" reg="Micarea">M.</tp:taxon-name-part><tp:taxon-name-part taxon-name-part-type="species" reg="osloensis">osloensis</tp:taxon-name-part></tp:taxon-name>
                  </italic>
                </td><td rowspan="1" colspan="1">Finland</td><td rowspan="1" colspan="1"><italic>Kantelinen</italic> 1686 (H), A768</td><td rowspan="1" colspan="1" style="color: #4d4d38">
                  <ext-link xmlns:xlink="http://www.w3.org/1999/xlink" xlink:href="PP811708" ext-link-type="gen" xlink:type="simple">PP811708</ext-link>
                </td><td rowspan="1" colspan="1" style="color: #4d4d38">
                  <ext-link xmlns:xlink="http://www.w3.org/1999/xlink" xlink:href="PP811681" ext-link-type="gen" xlink:type="simple">PP811681</ext-link>
                </td></tr><tr><td rowspan="1" colspan="1">
                  <italic>
                    <tp:taxon-name><tp:taxon-name-part taxon-name-part-type="genus" reg="Micarea">M.</tp:taxon-name-part><tp:taxon-name-part taxon-name-part-type="species" reg="osloensis">osloensis</tp:taxon-name-part></tp:taxon-name>
                  </italic>
                </td><td rowspan="1" colspan="1">Finland</td><td rowspan="1" colspan="1"><italic>Kantelinen</italic> 2643 (H), A484</td><td rowspan="1" colspan="1" style="color: #4d4d38">
                  <ext-link xmlns:xlink="http://www.w3.org/1999/xlink" xlink:href="PP811710" ext-link-type="gen" xlink:type="simple">PP811710</ext-link>
                </td><td rowspan="1" colspan="1" style="color: #4d4d38">
                  <ext-link xmlns:xlink="http://www.w3.org/1999/xlink" xlink:href="PP811683" ext-link-type="gen" xlink:type="simple">PP811683</ext-link>
                </td></tr><tr><td rowspan="1" colspan="1">
                  <italic>
                    <tp:taxon-name><tp:taxon-name-part taxon-name-part-type="genus" reg="Micarea">M.</tp:taxon-name-part><tp:taxon-name-part taxon-name-part-type="species" reg="osloensis">osloensis</tp:taxon-name-part></tp:taxon-name>
                  </italic>
                </td><td rowspan="1" colspan="1">Finland</td><td rowspan="1" colspan="1"><italic>Kantelinen</italic> 2003 (H), A594</td><td rowspan="1" colspan="1" style="color: #4d4d38">
                  <ext-link xmlns:xlink="http://www.w3.org/1999/xlink" xlink:href="PP811707" ext-link-type="gen" xlink:type="simple">PP811707</ext-link>
                </td><td rowspan="1" colspan="1" style="color: #4d4d38">
                  <ext-link xmlns:xlink="http://www.w3.org/1999/xlink" xlink:href="PP811680" ext-link-type="gen" xlink:type="simple">PP811680</ext-link>
                </td></tr><tr><td rowspan="1" colspan="1">
                  <italic>
                    <tp:taxon-name><tp:taxon-name-part taxon-name-part-type="genus" reg="Micarea">M.</tp:taxon-name-part><tp:taxon-name-part taxon-name-part-type="species" reg="osloensis">osloensis</tp:taxon-name-part></tp:taxon-name>
                  </italic>
                </td><td rowspan="1" colspan="1">Finland</td><td rowspan="1" colspan="1"><italic>Kantelinen</italic> 2648 (H), A485</td><td rowspan="1" colspan="1"/><td rowspan="1" colspan="1" style="color: #4d4d38">
                  <ext-link xmlns:xlink="http://www.w3.org/1999/xlink" xlink:href="PP811693" ext-link-type="gen" xlink:type="simple">PP811693</ext-link>
                </td></tr><tr><td rowspan="1" colspan="1">
                  <italic>
                    <tp:taxon-name><tp:taxon-name-part taxon-name-part-type="genus" reg="Micarea">M.</tp:taxon-name-part><tp:taxon-name-part taxon-name-part-type="species" reg="osloensis">osloensis</tp:taxon-name-part></tp:taxon-name>
                  </italic>
                </td><td rowspan="1" colspan="1">Czech Republic</td><td rowspan="1" colspan="1"><italic>Malíček</italic> 16281</td><td rowspan="1" colspan="1" style="color: #4d4d38">
                  <ext-link xmlns:xlink="http://www.w3.org/1999/xlink" xlink:href="PP811730" ext-link-type="gen" xlink:type="simple">PP811730</ext-link>
                </td><td rowspan="1" colspan="1"/></tr><tr><td rowspan="1" colspan="1"><italic><tp:taxon-name><tp:taxon-name-part taxon-name-part-type="genus" reg="Micarea">M.</tp:taxon-name-part><tp:taxon-name-part taxon-name-part-type="species" reg="osloensis">osloensis</tp:taxon-name-part></tp:taxon-name></italic> (<italic><tp:taxon-name><tp:taxon-name-part taxon-name-part-type="genus" reg="Micarea">M.</tp:taxon-name-part><tp:taxon-name-part taxon-name-part-type="species" reg="melaeniza">melaeniza</tp:taxon-name-part></tp:taxon-name></italic> in GenBank)</td><td rowspan="1" colspan="1">Czech Republic</td><td rowspan="1" colspan="1"><italic>Palice</italic> 30267 (PRA)</td><td rowspan="1" colspan="1" style="color: #4d4d38">
                  <ext-link xmlns:xlink="http://www.w3.org/1999/xlink" xlink:href="OQ646316" ext-link-type="gen" xlink:type="simple">OQ646316</ext-link>
                </td><td rowspan="1" colspan="1"/></tr><tr><td rowspan="1" colspan="1"><italic><tp:taxon-name><tp:taxon-name-part taxon-name-part-type="genus" reg="Micarea">M.</tp:taxon-name-part><tp:taxon-name-part taxon-name-part-type="species" reg="osloensis">osloensis</tp:taxon-name-part></tp:taxon-name></italic> (<italic><tp:taxon-name><tp:taxon-name-part taxon-name-part-type="genus" reg="Micarea">M.</tp:taxon-name-part><tp:taxon-name-part taxon-name-part-type="species" reg="nigella">nigella</tp:taxon-name-part></tp:taxon-name></italic> in GenBank)</td><td rowspan="1" colspan="1">Czech Republic</td><td rowspan="1" colspan="1"><italic>Palice</italic> 30266 (PRA)</td><td rowspan="1" colspan="1" style="color: #4d4d38">
                  <ext-link xmlns:xlink="http://www.w3.org/1999/xlink" xlink:href="OQ646320" ext-link-type="gen" xlink:type="simple">OQ646320</ext-link>
                </td><td rowspan="1" colspan="1" style="color: #4d4d38">
                  <ext-link xmlns:xlink="http://www.w3.org/1999/xlink" xlink:href="OQ717948" ext-link-type="gen" xlink:type="simple">OQ717948</ext-link>
                </td></tr><tr><td rowspan="1" colspan="1">
                  <italic>
                    <tp:taxon-name><tp:taxon-name-part taxon-name-part-type="genus" reg="Micarea">M.</tp:taxon-name-part><tp:taxon-name-part taxon-name-part-type="species" reg="osloensis">osloensis</tp:taxon-name-part></tp:taxon-name>
                  </italic>
                </td><td rowspan="1" colspan="1">Sweden</td><td rowspan="1" colspan="1"><italic>Svensson</italic> 4385 (UPS), C792</td><td rowspan="1" colspan="1" style="color: #4d4d38">
                  <ext-link xmlns:xlink="http://www.w3.org/1999/xlink" xlink:href="PP811718" ext-link-type="gen" xlink:type="simple">PP811718</ext-link>
                </td><td rowspan="1" colspan="1"/></tr><tr><td rowspan="1" colspan="1">
                  <italic>
                    <tp:taxon-name><tp:taxon-name-part taxon-name-part-type="genus" reg="Micarea">M.</tp:taxon-name-part><tp:taxon-name-part taxon-name-part-type="species" reg="osloensis">osloensis</tp:taxon-name-part></tp:taxon-name>
                  </italic>
                </td><td rowspan="1" colspan="1">Russia</td><td rowspan="1" colspan="1"><italic>Vondrák 22836</italic> (<italic>PRA</italic>)</td><td rowspan="1" colspan="1" style="color: #4d4d38">
                  <ext-link xmlns:xlink="http://www.w3.org/1999/xlink" xlink:href="PP811723" ext-link-type="gen" xlink:type="simple">PP811723</ext-link>
                </td><td rowspan="1" colspan="1"/></tr><tr><td rowspan="1" colspan="1"><italic><tp:taxon-name><tp:taxon-name-part taxon-name-part-type="genus" reg="Micarea">M.</tp:taxon-name-part><tp:taxon-name-part taxon-name-part-type="species" reg="osloensis">osloensis</tp:taxon-name-part></tp:taxon-name></italic> (<italic><tp:taxon-name><tp:taxon-name-part taxon-name-part-type="genus" reg="Micarea">M.</tp:taxon-name-part><tp:taxon-name-part taxon-name-part-type="species" reg="melaeniza">melaeniza</tp:taxon-name-part></tp:taxon-name></italic> in GenBank)</td><td rowspan="1" colspan="1">Czech Republic</td><td rowspan="1" colspan="1"><italic><tp:taxon-name><tp:taxon-name-part taxon-name-part-type="genus" reg="Vondrak">Vondrak</tp:taxon-name-part></tp:taxon-name></italic> 25774 (PRA)</td><td rowspan="1" colspan="1" style="color: #4d4d38">
                  <ext-link xmlns:xlink="http://www.w3.org/1999/xlink" xlink:href="OQ646315" ext-link-type="gen" xlink:type="simple">OQ646315</ext-link>
                </td><td rowspan="1" colspan="1" style="color: #4d4d38">
                  <ext-link xmlns:xlink="http://www.w3.org/1999/xlink" xlink:href="OQ717944" ext-link-type="gen" xlink:type="simple">OQ717944</ext-link>
                </td></tr><tr><td rowspan="1" colspan="1">
                  <italic>
                    <tp:taxon-name><tp:taxon-name-part taxon-name-part-type="genus" reg="Micarea">M.</tp:taxon-name-part><tp:taxon-name-part taxon-name-part-type="species" reg="osloensis">osloensis</tp:taxon-name-part></tp:taxon-name>
                  </italic>
                </td><td rowspan="1" colspan="1">Czech Republic</td><td rowspan="1" colspan="1"><italic>Vondrák</italic> 19007 (PRA)</td><td rowspan="1" colspan="1" style="color: #4d4d38">
                  <ext-link xmlns:xlink="http://www.w3.org/1999/xlink" xlink:href="PP811727" ext-link-type="gen" xlink:type="simple">PP811727</ext-link>
                </td><td rowspan="1" colspan="1" style="color: #4d4d38">
                  <ext-link xmlns:xlink="http://www.w3.org/1999/xlink" xlink:href="PP811697" ext-link-type="gen" xlink:type="simple">PP811697</ext-link>
                </td></tr><tr><td rowspan="1" colspan="1">
                  <italic>
                    <tp:taxon-name><tp:taxon-name-part taxon-name-part-type="genus" reg="Micarea">M.</tp:taxon-name-part><tp:taxon-name-part taxon-name-part-type="species" reg="osloensis">osloensis</tp:taxon-name-part></tp:taxon-name>
                  </italic>
                </td><td rowspan="1" colspan="1">Czech Republic</td><td rowspan="1" colspan="1"><italic>Vondrák</italic> 22217 (PRA)</td><td rowspan="1" colspan="1" style="color: #4d4d38">
                  <ext-link xmlns:xlink="http://www.w3.org/1999/xlink" xlink:href="PP811728" ext-link-type="gen" xlink:type="simple">PP811728</ext-link>
                </td><td rowspan="1" colspan="1"/></tr><tr><td rowspan="1" colspan="1">
                  <italic>
                    <tp:taxon-name><tp:taxon-name-part taxon-name-part-type="genus" reg="Micarea">M.</tp:taxon-name-part><tp:taxon-name-part taxon-name-part-type="species" reg="prasina">prasina</tp:taxon-name-part></tp:taxon-name>
                  </italic>
                </td><td rowspan="1" colspan="1">Finland</td><td rowspan="1" colspan="1"><italic>Kantelinen (Launis)</italic> 265101 (H), A92</td><td rowspan="1" colspan="1" style="color: #4d4d38">
                  <ext-link xmlns:xlink="http://www.w3.org/1999/xlink" xlink:href="MG707747" ext-link-type="gen" xlink:type="simple">MG707747</ext-link>
                </td><td rowspan="1" colspan="1" style="color: #4d4d38">
                  <ext-link xmlns:xlink="http://www.w3.org/1999/xlink" xlink:href="MG521549" ext-link-type="gen" xlink:type="simple">MG521549</ext-link>
                </td></tr><tr><td rowspan="1" colspan="1">
                  <italic>
                    <tp:taxon-name><tp:taxon-name-part taxon-name-part-type="genus" reg="Micarea">M.</tp:taxon-name-part><tp:taxon-name-part taxon-name-part-type="species" reg="substipitata">substipitata</tp:taxon-name-part></tp:taxon-name>
                  </italic>
                </td><td rowspan="1" colspan="1">Finland</td><td rowspan="1" colspan="1"><italic>Kantelinen</italic> 2700 (H), A469</td><td rowspan="1" colspan="1" style="color: #4d4d38">
                  <ext-link xmlns:xlink="http://www.w3.org/1999/xlink" xlink:href="PP811711" ext-link-type="gen" xlink:type="simple">PP811711</ext-link>
                </td><td rowspan="1" colspan="1"/></tr></tbody></table></table-wrap></tp:treatment-sec><ref-list><ref id="B4"><mixed-citation xmlns:xlink="http://www.w3.org/1999/xlink" xlink:type="simple"><person-group><name name-style="western"><surname>Coppins</surname><given-names>BJ</given-names></name></person-group> (<year>1983</year>) <article-title>A taxonomic study of the lichen genus <italic><tp:taxon-name><tp:taxon-name-part taxon-name-part-type="genus">Micarea</tp:taxon-name-part></tp:taxon-name></italic> in Europe.</article-title><source>Bulletin of the British Museum (Natural History), Botany Series</source><volume>11</volume>: <fpage>17</fpage>–<lpage>214</lpage>.</mixed-citation></ref><ref id="B5"><mixed-citation xmlns:xlink="http://www.w3.org/1999/xlink" xlink:type="simple"><person-group><name name-style="western"><surname>Czarnota</surname><given-names>P</given-names></name></person-group> (<year>2007</year>) <article-title>The lichen genus <italic><tp:taxon-name><tp:taxon-name-part taxon-name-part-type="genus">Micarea</tp:taxon-name-part></tp:taxon-name></italic> (<tp:taxon-name><tp:taxon-name-part taxon-name-part-type="order">Lecanorales</tp:taxon-name-part></tp:taxon-name>, <tp:taxon-name><tp:taxon-name-part taxon-name-part-type="phylum">Ascomycota</tp:taxon-name-part></tp:taxon-name>) in Poland.</article-title><source>Polish Botanical Studies</source><volume>23</volume>: <fpage>1</fpage>–<lpage>190</lpage>.</mixed-citation></ref><ref id="B22"><mixed-citation xmlns:xlink="http://www.w3.org/1999/xlink" xlink:type="simple"><person-group><name name-style="western"><surname>Meyer</surname><given-names>B</given-names></name><name name-style="western"><surname>Printzen</surname><given-names>C</given-names></name></person-group> (<year>2000</year>) <article-title>Proposal for a standardized nomenclature and characterization of insoluble lichen pigments.</article-title><source>Lichenologist</source><volume>32</volume>(<issue>6</issue>): <fpage>571</fpage>–<lpage>583</lpage>. <ext-link xlink:href="10.1006/lich.2000.0294" ext-link-type="doi" xlink:type="simple">https://doi.org/10.1006/lich.2000.0294</ext-link></mixed-citation></ref></ref-list></tp:taxon-treatment>
