# Supplementary material for: ﻿A phylogenetic study of Micareamelaeniza and similar-looking species (Pilocarpaceae) unveils hidden diversity and clarifies species boundaries and reproduction modes
Source: MycoKeys. 2024 Jul 5;106:327–54. doi: 10.3897/mycokeys.106.123484 (PMC11245644; doi:10.3897/mycokeys.106.123484)
Supplement: XML Treatment for Micarea osloensis [file mycokeys.106.123484-treatment4.xml]

<!DOCTYPE tp:taxon-treatment
  PUBLIC "-//TaxonX//DTD Taxonomic Treatment Publishing DTD v0 20100105//EN" "tax-treatment-NSO.dtd">
<tp:taxon-treatment xmlns:tp="http://www.plazi.org/taxpub"><tp:treatment-meta><kwd-group><label>Taxon classification</label><kwd>
                <named-content content-type="kingdom">Fungi</named-content>
              </kwd><kwd>
                <named-content content-type="order">Lecanorales</named-content>
              </kwd><kwd>
                <named-content content-type="family">Pilocarpaceae</named-content>
              </kwd></kwd-group><mixed-citation publication-type="journal"><person-group><name><surname>Kantelinen</surname><given-names>Annina</given-names></name><name><surname>Svensson</surname><given-names>Måns</given-names></name><name><surname>Malíček</surname><given-names>Jiří</given-names></name><name><surname>Vondrák</surname><given-names>Jan</given-names></name><name><surname>Thor</surname><given-names>Göran</given-names></name><name><surname>Palice</surname><given-names>Zdeněk</given-names></name><name><surname>Svoboda</surname><given-names>Stanislav</given-names></name><name><surname>Myllys</surname><given-names>Leena</given-names></name></person-group><article-title>﻿A phylogenetic study of <italic><tp:taxon-name><tp:taxon-name-part taxon-name-part-type="genus" reg="Micarea">Micarea</tp:taxon-name-part><tp:taxon-name-part taxon-name-part-type="species" reg="melaeniza">melaeniza</tp:taxon-name-part></tp:taxon-name></italic> and similar-looking species (<tp:taxon-name><tp:taxon-name-part taxon-name-part-type="family">Pilocarpaceae</tp:taxon-name-part></tp:taxon-name>) unveils hidden diversity and clarifies species boundaries and reproduction modes</article-title><source>MycoKeys</source><day>05</day><month>07</month><year>2024</year><volume>106</volume><fpage>327</fpage><lpage>354</lpage><pub-id pub-id-type="doi">10.3897/mycokeys.106.123484</pub-id></mixed-citation></tp:treatment-meta><tp:nomenclature><label>﻿</label><tp:taxon-name>
              <object-id xmlns:xlink="http://www.w3.org/1999/xlink" content-type="arpha" xlink:type="simple">F553C3E8-6516-59CD-88A7-9A028398A035</object-id>
              <tp:taxon-name-part taxon-name-part-type="genus" reg="Micarea">Micarea</tp:taxon-name-part>
              <tp:taxon-name-part taxon-name-part-type="species" reg="osloensis">osloensis</tp:taxon-name-part>
              <object-id xmlns:xlink="http://www.w3.org/1999/xlink" content-type="mycobank" xlink:type="simple">MycoBank No: 627666</object-id>
            </tp:taxon-name><tp:taxon-authority>(Th. Fr.) Hedl.</tp:taxon-authority><xref ref-type="fig" rid="F4">Fig. 4A, E</xref></tp:nomenclature><tp:treatment-sec sec-type="material" id="SECID0EQSCI"><title>Type.</title><p>Bih. Kongl. Svenska Vetensk.Akad. Hand. III, 18: 97 (1892). <italic><tp:taxon-name><tp:taxon-name-part taxon-name-part-type="genus" reg="Lecidea">Lecidea</tp:taxon-name-part><tp:taxon-name-part taxon-name-part-type="species" reg="osloensis">osloensis</tp:taxon-name-part></tp:taxon-name></italic> Th. Fr. Lich. Scand. 2: 524 (1874). Type: Norway, Oslo, In cacumine Ryenbjerget, 10 July 1874. N.G. Moe (UPS L-153276! – holotype).</p><fig id="F4" position="float" orientation="portrait"><object-id xmlns:xlink="http://www.w3.org/1999/xlink" content-type="doi" xlink:type="simple">10.3897/mycokeys.106.123484.figure4</object-id><object-id xmlns:xlink="http://www.w3.org/1999/xlink" content-type="zenodo_dep_id" xlink:type="simple">12678242</object-id><object-id xmlns:xlink="http://www.w3.org/1999/xlink" content-type="arpha" xlink:type="simple">5263F096-8A16-5D09-9EA5-FF793E2700A2</object-id><label>Figure 4.</label><caption><p>Morphological and anatomical features of old and new <italic><tp:taxon-name><tp:taxon-name-part taxon-name-part-type="genus" reg="Micarea">Micarea</tp:taxon-name-part><tp:taxon-name-part taxon-name-part-type="species" reg="osloensis">osloensis</tp:taxon-name-part></tp:taxon-name></italic> collections <bold>A, B</bold> old <italic><tp:taxon-name><tp:taxon-name-part taxon-name-part-type="genus" reg="Micarea">Micarea</tp:taxon-name-part><tp:taxon-name-part taxon-name-part-type="species" reg="osloensis">osloensis</tp:taxon-name-part></tp:taxon-name></italic><bold>A</bold> habit, apothecia on soil (Holotype) <bold>B</bold> apothecial section in water (Palice 11684, H) <bold>C–E</bold> new <italic><tp:taxon-name><tp:taxon-name-part taxon-name-part-type="genus" reg="Micarea">Micarea</tp:taxon-name-part><tp:taxon-name-part taxon-name-part-type="species" reg="osloensis">osloensis</tp:taxon-name-part></tp:taxon-name></italic> (Kantelinen 2648, H) <bold>C</bold> mesopycnidia extruding mesoconidia as a white drop <bold>D</bold> apothecial section in water <bold>E</bold> mesopycnidia on dead wood and mosses. Scale bars: Habit 0.5 mm (<bold>A, C, E</bold>); Apothecial sections 100 µm (<bold>B, D</bold>).</p></caption><graphic xmlns:xlink="http://www.w3.org/1999/xlink" xlink:href="mycokeys-106-327-g004.jpg" position="float" orientation="portrait" xlink:type="simple" id="oo_1085152.jpg"><uri content-type="original_file" xlink:type="simple">https://binary.pensoft.net/fig/1085152</uri></graphic></fig></tp:treatment-sec><tp:treatment-sec sec-type="description" id="SECID0EBVCI"><title>Description.</title><p><bold><italic>Thallus</italic></bold> endoxylic or visible as a thin pale greenish-grey to dark green-grey layer on top of substrate. Photobiont micareoid, 4–7 µm in diam.</p><p><bold><italic>Apothecia</italic></bold> infrequent or rare, absent or numerous, immarginate, convex to hemispherical, dark brown to black, matt, simple, 0.1–0.2(–0.3) mm in diam. <bold><italic>Hymenium</italic></bold> 30–50 µm tall (Coppins c. 30 µm tall), hyaline, sometimes olivaceaous, often with warm brown vertical streaks, K–, HNO<sub>3</sub>– (Superba-brown). <bold><italic>Epihymenium</italic></bold> warm dark brown to blackish (Coppins: red-brown), rarely greenish, mostly K– but sometimes K+ green, HNO<sub>3</sub>– or HNO<sub>3</sub>+ purplish (Cinereorufa-green). <bold><italic>Paraphyses</italic></bold> of two type: 1.) hyaline or coated with a brown pigment, thick, 2–3 µm wide, simple or branched, sometimes wider from apices, often uneven in shape, abundant, sometimes concentrated into fascicles, 2.) thinner, c. 1–1.5 µm wide, rarely branched, rare. <bold><italic>Asci</italic></bold> cylindrical to cylindrical-clavate, 30–40 × 10–12 µm (Coppins: 26–30 × 11–13 µm). <bold><italic>Ascospores</italic></bold> 7–10 × (2.5–)3.0–3.5 (–4.0) µm (Coppins: 6–9.5 × 3–4 µm), ellipsoid, cylindrical or sometimes roughly shaped, 0(–1) sept. <bold><italic>Hypothecium</italic></bold> warm dark brown (Coppins: red-brown), composed of hyaline hyphae 1–2 µm wide surrounded by brown pigment giving it an unevenly coloured/randomly spotted appearance, K–, HNO<sub>3</sub>– (Superba-brown), c. 85 µm tall.</p><p><bold><italic>Mesopycnidia</italic></bold> often numerous and crowded, sometimes absent, simple or branched from the base, emergent or shortly stalked ca. 50–180 µm tall, 40–70 µm in diam., dark brown to blackish, walls brown, greenish brown from the top with a warm brown lower part, K– (Superba-brown) or sometimes K+ green, HNO<sub>3</sub>– or HNO<sub>3</sub>+ purplish (Cinereorufa-green), usually extruding white mass of conidia that may merge with neighbouring conidia. Mesoconidia ellipsoid or short cylindrical 3.5–4.5(–5) × 1.2–1.5 (–1.8) µm. Micro- or macropycnidia not seen.</p><p><bold><italic>Chemistry</italic></bold> no substances detected by <abbrev xmlns:xlink="http://www.w3.org/1999/xlink" xlink:title="thin-layer chromatography" id="ABBRID0ETXCI" xlink:type="simple">TLC</abbrev> (<xref ref-type="bibr" rid="B4">Coppins 1983</xref>).</p><p><bold><italic>Crystalline granules</italic></bold> not present in apothecia, pycnidia or thallus.</p></tp:treatment-sec><tp:treatment-sec sec-type="habitat" id="SECID0ELYCI"><title>Habitat and distribution.</title><p>The type of <italic><tp:taxon-name><tp:taxon-name-part taxon-name-part-type="genus" reg="Micarea">M.</tp:taxon-name-part><tp:taxon-name-part taxon-name-part-type="species" reg="osloensis">osloensis</tp:taxon-name-part></tp:taxon-name></italic> occurs on soil. Another morphologically identical specimen collected in 2007 occurs on bark of decaying trunk (Palice 11684). Our newer specimens occur on bark, dead wood and dead mosses. The type specimen was collected from Norway from a woodland clearing on the site of an old bonfire, and the newer specimens are from the Czech Republic, Finland, Sweden and Ukraine. In the Czech Republic, <italic><tp:taxon-name><tp:taxon-name-part taxon-name-part-type="genus" reg="Micarea">M.</tp:taxon-name-part><tp:taxon-name-part taxon-name-part-type="species" reg="osloensis">osloensis</tp:taxon-name-part></tp:taxon-name></italic> occurs commonly from middle to montane elevations. It appears to be toxitolerant and is known in areas with higher levels of air pollution in the past (i.e. acidification by acid rain). The typical habitats are bark on bases and roots of <italic><tp:taxon-name><tp:taxon-name-part taxon-name-part-type="genus" reg="Fagus">Fagus</tp:taxon-name-part><tp:taxon-name-part taxon-name-part-type="species" reg="sylvatica">sylvatica</tp:taxon-name-part></tp:taxon-name></italic>, <italic><tp:taxon-name><tp:taxon-name-part taxon-name-part-type="genus" reg="Larix">Larix</tp:taxon-name-part><tp:taxon-name-part taxon-name-part-type="species" reg="decidua">decidua</tp:taxon-name-part></tp:taxon-name></italic>, <italic><tp:taxon-name><tp:taxon-name-part taxon-name-part-type="genus" reg="Picea">Picea</tp:taxon-name-part><tp:taxon-name-part taxon-name-part-type="species" reg="abies">abies</tp:taxon-name-part></tp:taxon-name></italic>, <italic><tp:taxon-name><tp:taxon-name-part taxon-name-part-type="genus" reg="Pinus">Pinus</tp:taxon-name-part><tp:taxon-name-part taxon-name-part-type="species" reg="sylvestris">sylvestris</tp:taxon-name-part></tp:taxon-name></italic>. It is abundant also on dead wood and dead bark on stumps, fallen trunks and snags. In Finland, <italic><tp:taxon-name><tp:taxon-name-part taxon-name-part-type="genus" reg="Micarea">M.</tp:taxon-name-part><tp:taxon-name-part taxon-name-part-type="species" reg="osloensis">osloensis</tp:taxon-name-part></tp:taxon-name></italic> is likely relatively common but overlooked in coniferous forests on bark, dead wood and dead mosses. In both countries, <italic><tp:taxon-name><tp:taxon-name-part taxon-name-part-type="genus" reg="Micarea">M.</tp:taxon-name-part><tp:taxon-name-part taxon-name-part-type="species" reg="osloensis">osloensis</tp:taxon-name-part></tp:taxon-name></italic> is known from managed and old-growth forests.</p></tp:treatment-sec><tp:treatment-sec sec-type="notes" id="SECID0EJ2CI"><title>Notes.</title><p>The two previously known <italic><tp:taxon-name><tp:taxon-name-part taxon-name-part-type="genus" reg="Micarea">M.</tp:taxon-name-part><tp:taxon-name-part taxon-name-part-type="species" reg="osloensis">osloensis</tp:taxon-name-part></tp:taxon-name></italic> specimens, including the type, have not been sequenced, although an unsuccessful sequencing attempt of a specimen collected by Palice (11684) was made by Kantelinen in 2011, and therefore we cannot compare our new specimens to the type of <italic><tp:taxon-name><tp:taxon-name-part taxon-name-part-type="genus" reg="Micarea">M.</tp:taxon-name-part><tp:taxon-name-part taxon-name-part-type="species" reg="osloensis">osloensis</tp:taxon-name-part></tp:taxon-name></italic> using DNA. Subtle morphological features differentiate the type from new specimens, i.e. taller hymenium and asci. Most of the new specimens are K– and have only the Superba-brown pigment, similar to the type. However, some specimens have a K+ greenish, HNO<sub>3</sub>+ purple reaction in the epihymenium and pycnidial walls suggesting the presence of the Cinereorufa-green pigment which is not known from the type of <italic><tp:taxon-name><tp:taxon-name-part taxon-name-part-type="genus" reg="Micarea">M.</tp:taxon-name-part><tp:taxon-name-part taxon-name-part-type="species" reg="osloensis">osloensis</tp:taxon-name-part></tp:taxon-name></italic>. Specimens with the Cinereorufa-green pigmentation appear to be more frequent in the Czech Republic. The Finnish specimens have sometimes olivaceous tones that are K– but slightly HNO<sub>3</sub>+ purple.</p><p>Another difference between the type of <italic><tp:taxon-name><tp:taxon-name-part taxon-name-part-type="genus" reg="Micarea">M.</tp:taxon-name-part><tp:taxon-name-part taxon-name-part-type="species" reg="osloensis">osloensis</tp:taxon-name-part></tp:taxon-name></italic> and our newly sequenced specimens is reproduction. The type specimen has apothecia and no pycnidia. The new specimens, on the other hand, often have shortly stipitate pycnidia. Our specimens appear to be dimorphic, however, so that the specimens represent either sexual (rare) or asexual reproduction modes which are monophyletic in DNA level.</p><p>Because of overlapping variation in reproduction and pigmentation between the type of <italic><tp:taxon-name><tp:taxon-name-part taxon-name-part-type="genus" reg="Micarea">M.</tp:taxon-name-part><tp:taxon-name-part taxon-name-part-type="species" reg="osloensis">osloensis</tp:taxon-name-part></tp:taxon-name></italic> and our new specimens, we cannot exclude the possibility that they are conspecific. On the other hand, we also cannot exclude the possibility that the new specimens represent a yet undescribed taxon in the <italic><tp:taxon-name><tp:taxon-name-part taxon-name-part-type="genus" reg="Micarea">M.</tp:taxon-name-part><tp:taxon-name-part taxon-name-part-type="species" reg="melaeniza">melaeniza</tp:taxon-name-part></tp:taxon-name></italic> group.</p><p><italic><tp:taxon-name><tp:taxon-name-part taxon-name-part-type="genus" reg="Micarea">M.</tp:taxon-name-part><tp:taxon-name-part taxon-name-part-type="species" reg="osloensis">osloensis</tp:taxon-name-part></tp:taxon-name></italic> resembles <italic><tp:taxon-name><tp:taxon-name-part taxon-name-part-type="genus" reg="Micarea">M.</tp:taxon-name-part><tp:taxon-name-part taxon-name-part-type="species" reg="eurasiatica">eurasiatica</tp:taxon-name-part></tp:taxon-name></italic>, <italic><tp:taxon-name><tp:taxon-name-part taxon-name-part-type="genus" reg="Micarea">M.</tp:taxon-name-part><tp:taxon-name-part taxon-name-part-type="species" reg="melaeniza">melaeniza</tp:taxon-name-part></tp:taxon-name></italic>, <italic><tp:taxon-name><tp:taxon-name-part taxon-name-part-type="genus" reg="Micarea">M.</tp:taxon-name-part><tp:taxon-name-part taxon-name-part-type="species" reg="misella">misella</tp:taxon-name-part></tp:taxon-name></italic> and <italic><tp:taxon-name><tp:taxon-name-part taxon-name-part-type="genus" reg="Micarea">M.</tp:taxon-name-part><tp:taxon-name-part taxon-name-part-type="species" reg="nigella">nigella</tp:taxon-name-part></tp:taxon-name></italic>. The most important characters of <italic><tp:taxon-name><tp:taxon-name-part taxon-name-part-type="genus" reg="Micarea">M.</tp:taxon-name-part><tp:taxon-name-part taxon-name-part-type="species" reg="osloensis">osloensis</tp:taxon-name-part></tp:taxon-name></italic> are the combination of sessile to shortly stalked pycnidia, mesoconidia of the size 3.5–4.5(–5) × 1.2–1.5 (–1.8) µm, warm-brown, sometimes olivaceous colouration in apothecia and pycnidia (Coppins: red-brown), and often a K– reaction. <italic><tp:taxon-name><tp:taxon-name-part taxon-name-part-type="genus" reg="Micarea">Micarea</tp:taxon-name-part><tp:taxon-name-part taxon-name-part-type="species" reg="eurasiatica">eurasiatica</tp:taxon-name-part></tp:taxon-name></italic> sp. nov. has mostly sessile to emergent pycnidia and bigger mesoconidia ((4–)4.5–6.0 × 1.2–1.5(–1.8) µm). <italic><tp:taxon-name><tp:taxon-name-part taxon-name-part-type="genus" reg="Micarea">Micarea</tp:taxon-name-part><tp:taxon-name-part taxon-name-part-type="species" reg="misella">misella</tp:taxon-name-part></tp:taxon-name></italic>, on the other hand, has a K+ violet reaction in the epihymenium and pycnidia (<xref ref-type="bibr" rid="B4">Coppins 1983</xref>; <xref ref-type="bibr" rid="B5">Czarnota 2007</xref>). <italic><tp:taxon-name><tp:taxon-name-part taxon-name-part-type="genus" reg="Micarea">Micarea</tp:taxon-name-part><tp:taxon-name-part taxon-name-part-type="species" reg="nigella">nigella</tp:taxon-name-part></tp:taxon-name></italic> has similar mesoconidia and spore size, but its pycnidia are usually taller and it has the brown/purple-brown Melaena-red pigment (K+ green) in hypothecium and pycnidia.</p><p>Based on our phylogenetic analyses, <italic><tp:taxon-name><tp:taxon-name-part taxon-name-part-type="genus" reg="Micarea">M.</tp:taxon-name-part><tp:taxon-name-part taxon-name-part-type="species" reg="osloensis">osloensis</tp:taxon-name-part></tp:taxon-name></italic> and <italic><tp:taxon-name><tp:taxon-name-part taxon-name-part-type="genus" reg="Micarea">M.</tp:taxon-name-part><tp:taxon-name-part taxon-name-part-type="species" reg="melaeniza">melaeniza</tp:taxon-name-part></tp:taxon-name></italic> are sister species. They have morphological similarities including pigmentation and spore size. However, <italic><tp:taxon-name><tp:taxon-name-part taxon-name-part-type="genus" reg="Micarea">M.</tp:taxon-name-part><tp:taxon-name-part taxon-name-part-type="species" reg="osloensis">osloensis</tp:taxon-name-part></tp:taxon-name></italic> has slightly larger mesoconidia, shorter pycnidia and wider often roughly shaped paraphyses. The concentration of the Cinereorufa-green pigment (K+ green, HNO<sub>3</sub>+ purple) appears to vary in both taxa, but especially in <italic><tp:taxon-name><tp:taxon-name-part taxon-name-part-type="genus" reg="Micarea">M.</tp:taxon-name-part><tp:taxon-name-part taxon-name-part-type="species" reg="osloensis">osloensis</tp:taxon-name-part></tp:taxon-name></italic>. <italic><tp:taxon-name><tp:taxon-name-part taxon-name-part-type="genus" reg="Micarea">Micarea</tp:taxon-name-part><tp:taxon-name-part taxon-name-part-type="species" reg="melaeniza">melaeniza</tp:taxon-name-part></tp:taxon-name></italic> is mostly K+ green in epihymenium, hymenium, upper hypothecium and pycnidia. <italic><tp:taxon-name><tp:taxon-name-part taxon-name-part-type="genus" reg="Micarea">Micarea</tp:taxon-name-part><tp:taxon-name-part taxon-name-part-type="species" reg="osloensis">osloensis</tp:taxon-name-part></tp:taxon-name></italic>, on the other hand, is rarely K+ green and then from the epihymenium and pycnidia.</p></tp:treatment-sec><tp:treatment-sec sec-type="Additional specimens studied" id="SECID0EMDDI"><title>Additional specimens studied.</title><p><bold>Czech Republic</bold>, <bold>Northern Bohemia</bold>, Jizerské hory Mts, Josefův Důl: valley of Jedlový potok, protected zone of nature reserve Jedlový důl, fragment of fir-beech old-growth forest, <named-content xmlns:xlink="http://www.w3.org/1999/xlink" content-type="dwc:verbatimCoordinates" xlink:type="simple"><named-content content-type="geo-json" specific-use="{&#34;type&#34;:&#34;Point&#34;,&#34;coordinates&#34;:[15.246528,50.795833]}" id="NCID0EZDDI" xlink:type="simple">50°47'45"N, 15°14'47.5"E</named-content></named-content>, on dry wood of old conifer stump, 780 m, 2020, Palice 30266, PRA (in GenBank as <italic><tp:taxon-name><tp:taxon-name-part taxon-name-part-type="genus" reg="Micarea">M.</tp:taxon-name-part><tp:taxon-name-part taxon-name-part-type="species" reg="nigella">nigella</tp:taxon-name-part></tp:taxon-name></italic>: <ext-link xmlns:xlink="http://www.w3.org/1999/xlink" xlink:href="OQ646320" ext-link-type="gen" xlink:type="simple">OQ646320</ext-link>); ibid., Hejnice, Jizerskohorské bučiny National Nature Reserve, valley of Velký Štolpich brook, S of Ořešník Mt. (800 m), ca <named-content xmlns:xlink="http://www.w3.org/1999/xlink" content-type="dwc:verbatimCoordinates" xlink:type="simple"><named-content content-type="geo-json" specific-use="{&#34;type&#34;:&#34;Point&#34;,&#34;coordinates&#34;:[15.186944,50.853611]}" id="NCID0EREDI" xlink:type="simple">50°51'13"N, 15°11'13"E</named-content></named-content>, 660 m, on base of <italic><tp:taxon-name><tp:taxon-name-part taxon-name-part-type="genus" reg="Fagus">Fagus</tp:taxon-name-part><tp:taxon-name-part taxon-name-part-type="species" reg="sylvatica">sylvatica</tp:taxon-name-part></tp:taxon-name></italic>, 2013, Malíček 6020, hb Malíček. Lužické hory Protected Landscape Area, Mařenice, Horní Světlá: managed spruce-beech forest on E-facing slope, 0.3 km NNW of Kopřivnice Hill (638 m), <named-content xmlns:xlink="http://www.w3.org/1999/xlink" content-type="dwc:verbatimCoordinates" xlink:type="simple"><named-content content-type="geo-json" specific-use="{&#34;type&#34;:&#34;Point&#34;,&#34;coordinates&#34;:[14.632389,50.837111]}" id="NCID0EEFDI" xlink:type="simple">50°50'13.6"N, 14°37'56.6"E</named-content></named-content>, 600 m, at base of <italic><tp:taxon-name><tp:taxon-name-part taxon-name-part-type="genus" reg="Picea">Picea</tp:taxon-name-part><tp:taxon-name-part taxon-name-part-type="species" reg="abies">abies</tp:taxon-name-part></tp:taxon-name></italic>, on stump of <italic><tp:taxon-name><tp:taxon-name-part taxon-name-part-type="genus" reg="Picea">Picea</tp:taxon-name-part></tp:taxon-name></italic>, 2020, Malíček 14019, 14020 &amp; Rydlo, hb Malíček. <bold>Central Bohemia</bold>, Brdy Protected Landscape Area, Míšov, Na Skalách Nature Reserve, old-growth beech forest, small scree with rock outcrops and sparse spruce forest in NW part of the protected area, <named-content xmlns:xlink="http://www.w3.org/1999/xlink" content-type="dwc:verbatimCoordinates" xlink:type="simple"><named-content content-type="geo-json" specific-use="{&#34;type&#34;:&#34;Point&#34;,&#34;coordinates&#34;:[13.765556,49.605556]}" id="NCID0EAGDI" xlink:type="simple">49°36'20"N, 13°45'56"E</named-content></named-content>, 715–740 m, at base of <italic><tp:taxon-name><tp:taxon-name-part taxon-name-part-type="genus" reg="Fagus">Fagus</tp:taxon-name-part><tp:taxon-name-part taxon-name-part-type="species" reg="sylvatica">sylvatica</tp:taxon-name-part></tp:taxon-name></italic>, 2023, Malíček 16281, hb Malíček. Brdy Hills, Rožmitál pod Třemšínem, Nepomuk: managed forest 0.4 km N of Praha Hill (862 m), <named-content xmlns:xlink="http://www.w3.org/1999/xlink" content-type="dwc:verbatimCoordinates" xlink:type="simple"><named-content content-type="geo-json" specific-use="{&#34;type&#34;:&#34;Point&#34;,&#34;coordinates&#34;:[13.818333,49.663333]}" id="NCID0ETGDI" xlink:type="simple">49°39'48"N, 13°49'06"E</named-content></named-content>, 825 m, at base of <italic><tp:taxon-name><tp:taxon-name-part taxon-name-part-type="genus" reg="Larix">Larix</tp:taxon-name-part><tp:taxon-name-part taxon-name-part-type="species" reg="decidua">decidua</tp:taxon-name-part></tp:taxon-name></italic>, 2018, Malíček 12007 &amp; Vondrák, hb Malíček; ibid., Strašice, managed mixed forest 3 km E of village, <named-content xmlns:xlink="http://www.w3.org/1999/xlink" content-type="dwc:verbatimCoordinates" xlink:type="simple"><named-content content-type="geo-json" specific-use="{&#34;type&#34;:&#34;Point&#34;,&#34;coordinates&#34;:[13.798889,49.726111]}" id="NCID0EGHDI" xlink:type="simple">49°43'34"N, 13°47'56"E</named-content></named-content>, 610 m, at base of <italic><tp:taxon-name><tp:taxon-name-part taxon-name-part-type="genus" reg="Larix">Larix</tp:taxon-name-part><tp:taxon-name-part taxon-name-part-type="species" reg="decidua">decidua</tp:taxon-name-part></tp:taxon-name></italic>, 2018, Malíček 12000 &amp; Vondrák, hb. Malíček. Příbram, Brdy Hills, Jince managed coniferous forest 0.5 km SSE of Velcí pond, <named-content xmlns:xlink="http://www.w3.org/1999/xlink" content-type="dwc:verbatimCoordinates" xlink:type="simple"><named-content content-type="geo-json" specific-use="{&#34;type&#34;:&#34;Point&#34;,&#34;coordinates&#34;:[13.942778,49.754722]}" id="NCID0EZHDI" xlink:type="simple">49°45'17"N, 13°56'34"E</named-content></named-content>, 600 m, at base of <italic><tp:taxon-name><tp:taxon-name-part taxon-name-part-type="genus" reg="Larix">Larix</tp:taxon-name-part><tp:taxon-name-part taxon-name-part-type="species" reg="decidua">decidua</tp:taxon-name-part></tp:taxon-name></italic>, 2018, Malíček 12016 &amp; Vondrák, hb Malíček. <bold>Eastern Bohemia</bold>, Rychnov n. Kněžnou, Orlické hory Protect. Lands. Area, Rokytnice v Orlických horách, Černý důl Nature Reserve, fragment of old-growth beech-spruce-silver fir forest, along brook,<named-content xmlns:xlink="http://www.w3.org/1999/xlink" content-type="dwc:verbatimCoordinates" xlink:type="simple"><named-content content-type="geo-json" specific-use="{&#34;type&#34;:&#34;Point&#34;,&#34;coordinates&#34;:[16.521722,50.200389]}" id="NCID0EOIDI" xlink:type="simple"> 50°12'01.4"N, 16°31'18.2"E</named-content></named-content>, 800–810 m, on bark of stump of <italic><tp:taxon-name><tp:taxon-name-part taxon-name-part-type="genus" reg="Picea">Picea</tp:taxon-name-part><tp:taxon-name-part taxon-name-part-type="species" reg="abies">abies</tp:taxon-name-part></tp:taxon-name></italic>, 2012, Malíček 4536 et al., hb Malíček. Žďár nad Sázavou, Žďárské vrchy Protected Landscape Area, Svratka fragment of old beech predominated forest 0.6 km SW of Spálený kopec Hill (766 m), <named-content xmlns:xlink="http://www.w3.org/1999/xlink" content-type="dwc:verbatimCoordinates" xlink:type="simple"><named-content content-type="geo-json" specific-use="{&#34;type&#34;:&#34;Point&#34;,&#34;coordinates&#34;:[16.103167,49.721722]}" id="NCID0EBJDI" xlink:type="simple">49°43'18.2"N, 16°06'11.4"E</named-content></named-content>, 750 m, on stump of <italic><tp:taxon-name><tp:taxon-name-part taxon-name-part-type="genus" reg="Picea">Picea</tp:taxon-name-part><tp:taxon-name-part taxon-name-part-type="species" reg="abies">abies</tp:taxon-name-part></tp:taxon-name></italic>, 2020, Malíček 13864 &amp; Sejfová, hb Malíček; ibid., Svratka, Pustá Rybná: spruce-beech forest on S-facing slope of Kaštánkův kopec (753 m), <named-content xmlns:xlink="http://www.w3.org/1999/xlink" content-type="dwc:verbatimCoordinates" xlink:type="simple"><named-content content-type="geo-json" specific-use="{&#34;type&#34;:&#34;Point&#34;,&#34;coordinates&#34;:[16.112889,49.717750]}" id="NCID0EUJDI" xlink:type="simple">49°43'03.9"N, 16°06'46.4"E</named-content></named-content>, 740 m, on stump of <italic><tp:taxon-name><tp:taxon-name-part taxon-name-part-type="genus" reg="Picea">Picea</tp:taxon-name-part><tp:taxon-name-part taxon-name-part-type="species" reg="abies">abies</tp:taxon-name-part></tp:taxon-name></italic>, 2020, Malíček 13953, hb Malíček. Svitavy, Česká Třebová managed spruce forest 3 km W of Opatov, <named-content xmlns:xlink="http://www.w3.org/1999/xlink" content-type="dwc:verbatimCoordinates" xlink:type="simple"><named-content content-type="geo-json" specific-use="{&#34;type&#34;:&#34;Point&#34;,&#34;coordinates&#34;:[16.461111,49.829889]}" id="NCID0EHKDI" xlink:type="simple">49°49'47.6"N, 16°27'40.0"E</named-content></named-content>, 445 m, on stump of <italic><tp:taxon-name><tp:taxon-name-part taxon-name-part-type="genus" reg="Picea">Picea</tp:taxon-name-part><tp:taxon-name-part taxon-name-part-type="species" reg="abies">abies</tp:taxon-name-part></tp:taxon-name></italic>, 2020, Malíček 13970 &amp; Šámalová, hb Malíček. <bold>Western Bohemia</bold>, Český les Protected Landscape Area, Tachov, Lesná: young beech forest 0.8 km E of Knížecí strom Hill (829 m), <named-content xmlns:xlink="http://www.w3.org/1999/xlink" content-type="dwc:verbatimCoordinates" xlink:type="simple"><named-content content-type="geo-json" specific-use="{&#34;type&#34;:&#34;Point&#34;,&#34;coordinates&#34;:[12.488472,49.765056]}" id="NCID0E3KDI" xlink:type="simple">49°45'54.2"N, 12°29'18.5"E</named-content></named-content>, 780 m, on stump of <italic><tp:taxon-name><tp:taxon-name-part taxon-name-part-type="genus" reg="Picea">Picea</tp:taxon-name-part><tp:taxon-name-part taxon-name-part-type="species" reg="abies">abies</tp:taxon-name-part></tp:taxon-name></italic>, 2020, Malíček 13784 &amp; Rydlo, hb Malíček; ibid., spruce-beech forest 1 km NE of Knížecí strom Hill (829 m), <named-content xmlns:xlink="http://www.w3.org/1999/xlink" content-type="dwc:verbatimCoordinates" xlink:type="simple"><named-content content-type="geo-json" specific-use="{&#34;type&#34;:&#34;Point&#34;,&#34;coordinates&#34;:[12.488361,49.771472]}" id="NCID0EPLDI" xlink:type="simple">49°46'17.3"N, 12°29'18.1"E</named-content></named-content>, 770 m., at base of <italic><tp:taxon-name><tp:taxon-name-part taxon-name-part-type="genus" reg="Picea">Picea</tp:taxon-name-part><tp:taxon-name-part taxon-name-part-type="species" reg="abies">abies</tp:taxon-name-part></tp:taxon-name></italic>, 2019, Malíček 13167 &amp; Rydlo,hb Malíček; ibid., Pec, Bystřice Nature Reserve, natural mixed forest up to 150 years old, <named-content xmlns:xlink="http://www.w3.org/1999/xlink" content-type="dwc:verbatimCoordinates" xlink:type="simple"><named-content content-type="geo-json" specific-use="{&#34;type&#34;:&#34;Point&#34;,&#34;coordinates&#34;:[12.810833,49.382222]}" id="NCID0ECMDI" xlink:type="simple">49°22'56"N, 12°48'39"E</named-content></named-content>, 650 m, at base of <italic><tp:taxon-name><tp:taxon-name-part taxon-name-part-type="genus" reg="Picea">Picea</tp:taxon-name-part><tp:taxon-name-part taxon-name-part-type="species" reg="abies">abies</tp:taxon-name-part></tp:taxon-name></italic>, 2015, Malíček 8028, hb Malíček. Kdyně, Mezholesy: managed mixed forest 0.3 km SE of Koráb Hill (773 m), <named-content xmlns:xlink="http://www.w3.org/1999/xlink" content-type="dwc:verbatimCoordinates" xlink:type="simple"><named-content content-type="geo-json" specific-use="{&#34;type&#34;:&#34;Point&#34;,&#34;coordinates&#34;:[13.078917,49.393806]}" id="NCID0EVMDI" xlink:type="simple">49°23'37.7"N, 13°04'44.1"E</named-content></named-content>, 750 m, at base of <italic><tp:taxon-name><tp:taxon-name-part taxon-name-part-type="genus" reg="Picea">Picea</tp:taxon-name-part><tp:taxon-name-part taxon-name-part-type="species" reg="abies">abies</tp:taxon-name-part></tp:taxon-name></italic>, 2019, Malíček 13371 &amp; Rydlo, hb Malíček. <bold>Southern Bohemia</bold>, Novohradské hory Mts, Horní Stropnice, NPP Hojná Voda, fragment of primeval forest predominated by beech, <named-content xmlns:xlink="http://www.w3.org/1999/xlink" content-type="dwc:verbatimCoordinates" xlink:type="simple"><named-content content-type="geo-json" specific-use="{&#34;type&#34;:&#34;Point&#34;,&#34;coordinates&#34;:[14.752222,48.705556]}" id="NCID0EKNDI" xlink:type="simple">48°42'20"N, 14°45'08"E</named-content></named-content>, 840–870 m, on snag, 15 October 2019, Malíček 13500, herb. Malíček. Šumava Mts., Volary, Nová Pec, 740 m, <named-content xmlns:xlink="http://www.w3.org/1999/xlink" content-type="dwc:verbatimCoordinates" xlink:type="simple"><named-content content-type="geo-json" specific-use="{&#34;type&#34;:&#34;Point&#34;,&#34;coordinates&#34;:[13.936709,48.819778]}" id="NCID0ESNDI" xlink:type="simple">48°49'11.2"N, 13°56'12.151"E</named-content></named-content>, on bark of <italic><tp:taxon-name><tp:taxon-name-part taxon-name-part-type="genus" reg="Pinus">Pinus</tp:taxon-name-part><tp:taxon-name-part taxon-name-part-type="species" reg="sylvestris">sylvestris</tp:taxon-name-part></tp:taxon-name></italic> at base of trunk, 2017, Vondrák 19007, PRA. Prachatice, Šumava Protected Landscape Area, Kubova Huť, Boubínský prales National Nature Reserve, managed spruce forest c. 120 years old, 0.4 km NNE of top of Mt Boubín (1362 m), <named-content xmlns:xlink="http://www.w3.org/1999/xlink" content-type="dwc:verbatimCoordinates" xlink:type="simple"><named-content content-type="geo-json" specific-use="{&#34;type&#34;:&#34;Point&#34;,&#34;coordinates&#34;:[13.818250,48.995056]}" id="NCID0EFODI" xlink:type="simple">48°59'42.2"N, 13°49'05.7"E</named-content></named-content>, 1275 m, on decaying stump 2015, Malíček 8349 &amp; Palice, hb Malíček. Jindřichův Hradec, Javořická vrchovina Hills, Stráž nad Nežárkou, Sedlo: managed coniferous forest SSE of Otínský kopec Hill (538 m), <named-content xmlns:xlink="http://www.w3.org/1999/xlink" content-type="dwc:verbatimCoordinates" xlink:type="simple"><named-content content-type="geo-json" specific-use="{&#34;type&#34;:&#34;Point&#34;,&#34;coordinates&#34;:[14.996028,49.045556]}" id="NCID0ENODI" xlink:type="simple">49°02'44.0"N, 14°59'45.7"E</named-content></named-content>, 530 m, on stump, 2020, Malíček 13817, hb Malíček; ibid., Lásenice: mixed forest S of Šemburský rybník, <named-content xmlns:xlink="http://www.w3.org/1999/xlink" content-type="dwc:verbatimCoordinates" xlink:type="simple"><named-content content-type="geo-json" specific-use="{&#34;type&#34;:&#34;Point&#34;,&#34;coordinates&#34;:[14.998667,49.059611]}" id="NCID0EVODI" xlink:type="simple">49°03'34.6"N, 14°59'55.2"E</named-content></named-content>, 520 m, on stump, 2020, Malíček 13821, hb. Malíček; ibid., managed coniferous forest between Nová Ves and Sedlo, <named-content xmlns:xlink="http://www.w3.org/1999/xlink" content-type="dwc:verbatimCoordinates" xlink:type="simple"><named-content content-type="geo-json" specific-use="{&#34;type&#34;:&#34;Point&#34;,&#34;coordinates&#34;:[15.015361,49.060028]}" id="NCID0E4ODI" xlink:type="simple">49°03'36.1"N, 15°00'55.3"E</named-content></named-content>, 560 m, at base of <italic><tp:taxon-name><tp:taxon-name-part taxon-name-part-type="genus" reg="Pinus">Pinus</tp:taxon-name-part><tp:taxon-name-part taxon-name-part-type="species" reg="sylvestris">sylvestris</tp:taxon-name-part></tp:taxon-name></italic>, 2020, Malíček 13824, hb Malíček. Tábor Chýnov, young beech forest SSE of Blanička, <named-content xmlns:xlink="http://www.w3.org/1999/xlink" content-type="dwc:verbatimCoordinates" xlink:type="simple"><named-content content-type="geo-json" specific-use="{&#34;type&#34;:&#34;Point&#34;,&#34;coordinates&#34;:[14.843028,49.466833]}" id="NCID0EQPDI" xlink:type="simple">49°28'00.6"N, 14°50'34.9"E</named-content></named-content>, 690 m, on fallen wood, 2020, Malíček 13834 &amp; Rydlo, hb Malíček; ibid., mixed forest SE of Batkovy Hill (724 m), <named-content xmlns:xlink="http://www.w3.org/1999/xlink" content-type="dwc:verbatimCoordinates" xlink:type="simple"><named-content content-type="geo-json" specific-use="{&#34;type&#34;:&#34;Point&#34;,&#34;coordinates&#34;:[14.833583,49.462028]}" id="NCID0EYPDI" xlink:type="simple">49°27'43.3"N, 14°50'00.9"E</named-content></named-content>, 700 m, at base of <italic><tp:taxon-name><tp:taxon-name-part taxon-name-part-type="genus" reg="Larix">Larix</tp:taxon-name-part><tp:taxon-name-part taxon-name-part-type="species" reg="decidua">decidua</tp:taxon-name-part></tp:taxon-name></italic>, 2020, Malíček 13838 &amp; Rydlo, hb Malíček. <bold>Northern Moravia</bold>, Jeseník, Jeseníky Protected Landscape Area, Bělá pod Pradědem, Vysoký vodopád, Nature Reserve, valley of Studený p. brook, ca. <named-content xmlns:xlink="http://www.w3.org/1999/xlink" content-type="dwc:verbatimCoordinates" xlink:type="simple"><named-content content-type="geo-json" specific-use="{&#34;type&#34;:&#34;Point&#34;,&#34;coordinates&#34;:[17.202778,50.115833]}" id="NCID0ENQDI" xlink:type="simple">50°06'57"N, 17°12'10"E</named-content></named-content>, 900–1000 m, on base of <italic><tp:taxon-name><tp:taxon-name-part taxon-name-part-type="genus" reg="Picea">Picea</tp:taxon-name-part><tp:taxon-name-part taxon-name-part-type="species" reg="abies">abies</tp:taxon-name-part></tp:taxon-name></italic>, 2012, Malíček 5102, hb Malíček. Šumperk, Králický Sněžník Mts, Staré Město: Mt. Králický Sněžník, c. 100 years old spruce forest on S-facing slope 0.1 km SE of Františkova chata, <named-content xmlns:xlink="http://www.w3.org/1999/xlink" content-type="dwc:verbatimCoordinates" xlink:type="simple"><named-content content-type="geo-json" specific-use="{&#34;type&#34;:&#34;Point&#34;,&#34;coordinates&#34;:[16.857861,50.201444]}" id="NCID0EARDI" xlink:type="simple">50°12'05.2"N, 16°51'28.3"E</named-content></named-content>, 1210 m, at base of <italic><tp:taxon-name><tp:taxon-name-part taxon-name-part-type="genus" reg="Picea">Picea</tp:taxon-name-part><tp:taxon-name-part taxon-name-part-type="species" reg="abies">abies</tp:taxon-name-part></tp:taxon-name></italic>, 2015, Malíček 8381, Kocourková &amp; Vondrák, hb Malíček. <bold>Eastern Moravia</bold>, Beskydy Protected Landscape Area, Bílá, Salajka: beech dominated forest 0.6 km SE of gamekeeper’s house, <named-content xmlns:xlink="http://www.w3.org/1999/xlink" content-type="dwc:verbatimCoordinates" xlink:type="simple"><named-content content-type="geo-json" specific-use="{&#34;type&#34;:&#34;Point&#34;,&#34;coordinates&#34;:[18.427639,49.410528]}" id="NCID0EVRDI" xlink:type="simple">49°24'37.9"N, 18°25'39.5"E</named-content></named-content>, 730 m, on decaying stump, 2019, Malíček 13344 &amp; Rydlo, hb Malíček; ibid., Frenštát pod Radhoštěm, Kněhyně-Čertův mlýn National Nature Reserve, W-facing slope of Kněhyně Mt. (1257 m), old-growth spruce forest above red-marked tourist path, <named-content xmlns:xlink="http://www.w3.org/1999/xlink" content-type="dwc:verbatimCoordinates" xlink:type="simple"><named-content content-type="geo-json" specific-use="{&#34;type&#34;:&#34;Point&#34;,&#34;coordinates&#34;:[18.310556,49.499167]}" id="NCID0E4RDI" xlink:type="simple">49°29'57"N, 18°18'38"E</named-content></named-content>, 1080–1100 m, on stump of <italic><tp:taxon-name><tp:taxon-name-part taxon-name-part-type="genus" reg="Picea">Picea</tp:taxon-name-part><tp:taxon-name-part taxon-name-part-type="species" reg="abies">abies</tp:taxon-name-part></tp:taxon-name></italic>, 2013, Malíček 6090 &amp; Vondrák, hb Malíček. <bold>Western Moravia</bold>, Žďár nad Sázavou, Žďárské vrchy Protect. Landsc. Area, Cikháj, Žákova hora National Nature Reserve, beech virgin forest, <named-content xmlns:xlink="http://www.w3.org/1999/xlink" content-type="dwc:verbatimCoordinates" xlink:type="simple"><named-content content-type="geo-json" specific-use="{&#34;type&#34;:&#34;Point&#34;,&#34;coordinates&#34;:[15.993056,49.655000]}" id="NCID0ESSDI" xlink:type="simple">49°39'18"N, 15°59'35"E</named-content></named-content>, 750–800 m, on stump of <italic><tp:taxon-name><tp:taxon-name-part taxon-name-part-type="genus" reg="Fagus">Fagus</tp:taxon-name-part></tp:taxon-name></italic>, 2012, Malíček 5110 &amp; Syrovátková, hb Malíček. <bold>Silesia</bold>, Bruntál, Jeseníky Protected Landscape Area, Karlova Studánka, managed spruce forest (c. 100 years old) on N-facing slope in valley of Bílá Opava Brook, 1.8 km ENE of Ovčárna, <named-content xmlns:xlink="http://www.w3.org/1999/xlink" content-type="dwc:verbatimCoordinates" xlink:type="simple"><named-content content-type="geo-json" specific-use="{&#34;type&#34;:&#34;Point&#34;,&#34;coordinates&#34;:[17.264722,50.076389]}" id="NCID0EDTDI" xlink:type="simple">50°04'35"N, 17°15'53"E</named-content></named-content>, 1170–1180 m, on bark of <italic><tp:taxon-name><tp:taxon-name-part taxon-name-part-type="genus" reg="Picea">Picea</tp:taxon-name-part><tp:taxon-name-part taxon-name-part-type="species" reg="abies">abies</tp:taxon-name-part></tp:taxon-name></italic>, 2015, Malíček 8490, Kocourková, Vondrák &amp; Zemanová, hb Malíček; ibid., Praděd National Nature Reserve, old-growth spruce forest c. 200 years old on E-facing slope of Mt Vysoká hole (1464 m), 0.2 km WNW of Eustaška hut, <named-content xmlns:xlink="http://www.w3.org/1999/xlink" content-type="dwc:verbatimCoordinates" xlink:type="simple"><named-content content-type="geo-json" specific-use="{&#34;type&#34;:&#34;Point&#34;,&#34;coordinates&#34;:[17.253333,50.059722]}" id="NCID0EWTDI" xlink:type="simple">50°03'35"N, 17°15'12"E</named-content></named-content>, 1220 m, at base of <italic><tp:taxon-name><tp:taxon-name-part taxon-name-part-type="genus" reg="Picea">Picea</tp:taxon-name-part><tp:taxon-name-part taxon-name-part-type="species" reg="abies">abies</tp:taxon-name-part></tp:taxon-name></italic>, 2015, Malíček 8563, Kocourková, Palice &amp; Vondrák, hb Malíček. Frýdek-Místek, Beskydy Protected Landscape Area, Ostravice, Mazák National Nature Reserve, old-growth spruce forest with intermixed sycamores on W-facing slope of Mt Lysá hora (1323 m), <named-content xmlns:xlink="http://www.w3.org/1999/xlink" content-type="dwc:verbatimCoordinates" xlink:type="simple"><named-content content-type="geo-json" specific-use="{&#34;type&#34;:&#34;Point&#34;,&#34;coordinates&#34;:[18.445278,49.544722]}" id="NCID0EJUDI" xlink:type="simple">49°32'41"N, 18°26'43"E</named-content></named-content>, 1200 m, on bark of <italic><tp:taxon-name><tp:taxon-name-part taxon-name-part-type="genus" reg="Picea">Picea</tp:taxon-name-part><tp:taxon-name-part taxon-name-part-type="species" reg="abies">abies</tp:taxon-name-part></tp:taxon-name></italic>, 2016, Malíček 9743 &amp; Palice, hb Malíček.</p><p><bold>Finland, Pohjois-Karjala</bold>, Lieksa, Koli National Park (plot 9), East side, old-growth forest, on bark of fallen <italic><tp:taxon-name><tp:taxon-name-part taxon-name-part-type="genus" reg="Picea">Picea</tp:taxon-name-part><tp:taxon-name-part taxon-name-part-type="species" reg="abies">abies</tp:taxon-name-part></tp:taxon-name></italic> (decay stage 3), <named-content xmlns:xlink="http://www.w3.org/1999/xlink" content-type="dwc:verbatimCoordinates" xlink:type="simple"><named-content content-type="geo-json" specific-use="{&#34;type&#34;:&#34;Point&#34;,&#34;coordinates&#34;:[29.814000,63.103300]}" id="NCID0ELVDI" xlink:type="simple">63.1033°N, 29.8140°E</named-content></named-content>, 2013, Kantelinen 1865 (DNA A575, apothecia and pycnidia), H. Ibid., on wood of fallen <italic><tp:taxon-name><tp:taxon-name-part taxon-name-part-type="genus" reg="Picea">Picea</tp:taxon-name-part><tp:taxon-name-part taxon-name-part-type="species" reg="abies">abies</tp:taxon-name-part></tp:taxon-name></italic> (decay stage 4), 2013, Kantelinen 1909 (DNA A583), H. Ibid., on wood of dead standing <italic><tp:taxon-name><tp:taxon-name-part taxon-name-part-type="genus" reg="Picea">Picea</tp:taxon-name-part><tp:taxon-name-part taxon-name-part-type="species" reg="abies">abies</tp:taxon-name-part></tp:taxon-name></italic> (decay stage 3), Kantelinen 1685 (DNA A574), H. Ibid., on wood of fallen <italic><tp:taxon-name><tp:taxon-name-part taxon-name-part-type="genus" reg="Picea">Picea</tp:taxon-name-part><tp:taxon-name-part taxon-name-part-type="species" reg="abies">abies</tp:taxon-name-part></tp:taxon-name></italic> (decay stage 5), 2013, Kantelinen 2003 (DNA A594), H. Ibid., on wood of fallen <italic><tp:taxon-name><tp:taxon-name-part taxon-name-part-type="genus" reg="Picea">Picea</tp:taxon-name-part><tp:taxon-name-part taxon-name-part-type="species" reg="abies">abies</tp:taxon-name-part></tp:taxon-name></italic> (decay stage 3), 2013, Kantelinen 1923 (DNA A573), H. <bold>Etelä-Häme</bold>, Hämeenlinna, Evo (plot 8), protected old managed forest, on wood/mosses of a <italic><tp:taxon-name><tp:taxon-name-part taxon-name-part-type="genus" reg="Picea">Picea</tp:taxon-name-part><tp:taxon-name-part taxon-name-part-type="species" reg="abies">abies</tp:taxon-name-part></tp:taxon-name></italic> stump (decay stage 5), <named-content xmlns:xlink="http://www.w3.org/1999/xlink" content-type="dwc:verbatimCoordinates" xlink:type="simple"><named-content content-type="geo-json" specific-use="{&#34;type&#34;:&#34;Point&#34;,&#34;coordinates&#34;:[25.136300,61.208800]}" id="NCID0EMXDI" xlink:type="simple">61.2088°N, 25.1363°E</named-content></named-content>, 2013, Kantelinen 2899 (DNA A736). Ibid., on wood of <italic><tp:taxon-name><tp:taxon-name-part taxon-name-part-type="genus" reg="Picea">Picea</tp:taxon-name-part><tp:taxon-name-part taxon-name-part-type="species" reg="abies">abies</tp:taxon-name-part></tp:taxon-name></italic>, 2013, Kantelinen 1686 (DNA A768), H. Ibid., Rajakallio, boreal forest on a bouldery slope, forest of <italic><tp:taxon-name><tp:taxon-name-part taxon-name-part-type="genus" reg="Picea">Picea</tp:taxon-name-part></tp:taxon-name></italic>, <italic><tp:taxon-name><tp:taxon-name-part taxon-name-part-type="genus" reg="Pinus">Pinus</tp:taxon-name-part></tp:taxon-name></italic> and <italic><tp:taxon-name><tp:taxon-name-part taxon-name-part-type="genus" reg="Betula">Betula</tp:taxon-name-part></tp:taxon-name></italic>, <named-content xmlns:xlink="http://www.w3.org/1999/xlink" content-type="dwc:verbatimCoordinates" xlink:type="simple"><named-content content-type="geo-json" specific-use="{&#34;type&#34;:&#34;Point&#34;,&#34;coordinates&#34;:[25.107167,61.254500]}" id="NCID0EUYDI" xlink:type="simple">61°15.27'N, 025°06.43'E</named-content></named-content>, on bark of rotten wood among boulders, 2007, Palice 11684, conf. Coppins, H. <bold>Uusimaa</bold>, Tuusula, west of Korso, shaded and dense <italic><tp:taxon-name><tp:taxon-name-part taxon-name-part-type="genus" reg="Picea">Picea</tp:taxon-name-part><tp:taxon-name-part taxon-name-part-type="species" reg="abies">abies</tp:taxon-name-part></tp:taxon-name></italic> dominated managed forest (plot 2), on wood of a <italic><tp:taxon-name><tp:taxon-name-part taxon-name-part-type="genus" reg="Picea">Picea</tp:taxon-name-part><tp:taxon-name-part taxon-name-part-type="species" reg="abies">abies</tp:taxon-name-part></tp:taxon-name></italic> stump (decay stage 5), <named-content xmlns:xlink="http://www.w3.org/1999/xlink" content-type="dwc:verbatimCoordinates" xlink:type="simple"><named-content content-type="geo-json" specific-use="{&#34;type&#34;:&#34;Point&#34;,&#34;coordinates&#34;:[25.032200,60.354400]}" id="NCID0EUZDI" xlink:type="simple">60.3544°N, 25.0322°E</named-content></named-content>, 2013, Kantelinen 2643 (DNA A484), H.</p><p><bold>Sweden, Jämtland</bold>, Kall par., about 850 m NW of the northwestern tip of Lake Spjuttjärnen, S side of stream Konäsån, on stump of <italic><tp:taxon-name><tp:taxon-name-part taxon-name-part-type="genus" reg="Betula">Betula</tp:taxon-name-part><tp:taxon-name-part taxon-name-part-type="species" reg="pubescens">pubescens</tp:taxon-name-part></tp:taxon-name></italic> in old-growth <italic><tp:taxon-name><tp:taxon-name-part taxon-name-part-type="genus" reg="Picea">Picea</tp:taxon-name-part><tp:taxon-name-part taxon-name-part-type="species" reg="abies">abies</tp:taxon-name-part></tp:taxon-name></italic> forest, <named-content xmlns:xlink="http://www.w3.org/1999/xlink" content-type="dwc:verbatimCoordinates" xlink:type="simple"><named-content content-type="geo-json" specific-use="{&#34;type&#34;:&#34;Point&#34;,&#34;coordinates&#34;:[13.068056,63.575000]}" id="NCID0EW1DI" xlink:type="simple">63°34'30"N, 13°04'05"E</named-content></named-content>, elev. 440 m, 2022, Svensson 4335, UPS L-1091180.</p><p><bold>Ukraine.</bold> Eastern Carpathians, Nadvirna, Bysrytsia, N of hill Skali verkhni, <named-content xmlns:xlink="http://www.w3.org/1999/xlink" content-type="dwc:verbatimCoordinates" xlink:type="simple"><named-content content-type="geo-json" specific-use="{&#34;type&#34;:&#34;Point&#34;,&#34;coordinates&#34;:[24.309850,48.463470]}" id="NCID0EC2DI" xlink:type="simple">48°27'48.492"N, 24°18'35.46"E</named-content></named-content>, 1233 m, on bark of <italic><tp:taxon-name><tp:taxon-name-part taxon-name-part-type="genus" reg="Picea">Picea</tp:taxon-name-part><tp:taxon-name-part taxon-name-part-type="species" reg="abies">abies</tp:taxon-name-part></tp:taxon-name></italic>, 2019, Vondrák 22217, PRA.</p></tp:treatment-sec><ref-list><ref id="B4"><mixed-citation xmlns:xlink="http://www.w3.org/1999/xlink" xlink:type="simple"><person-group><name name-style="western"><surname>Coppins</surname><given-names>BJ</given-names></name></person-group> (<year>1983</year>) <article-title>A taxonomic study of the lichen genus <italic><tp:taxon-name><tp:taxon-name-part taxon-name-part-type="genus">Micarea</tp:taxon-name-part></tp:taxon-name></italic> in Europe.</article-title><source>Bulletin of the British Museum (Natural History), Botany Series</source><volume>11</volume>: <fpage>17</fpage>–<lpage>214</lpage>.</mixed-citation></ref><ref id="B5"><mixed-citation xmlns:xlink="http://www.w3.org/1999/xlink" xlink:type="simple"><person-group><name name-style="western"><surname>Czarnota</surname><given-names>P</given-names></name></person-group> (<year>2007</year>) <article-title>The lichen genus <italic><tp:taxon-name><tp:taxon-name-part taxon-name-part-type="genus">Micarea</tp:taxon-name-part></tp:taxon-name></italic> (<tp:taxon-name><tp:taxon-name-part taxon-name-part-type="order">Lecanorales</tp:taxon-name-part></tp:taxon-name>, <tp:taxon-name><tp:taxon-name-part taxon-name-part-type="phylum">Ascomycota</tp:taxon-name-part></tp:taxon-name>) in Poland.</article-title><source>Polish Botanical Studies</source><volume>23</volume>: <fpage>1</fpage>–<lpage>190</lpage>.</mixed-citation></ref></ref-list></tp:taxon-treatment>
